# Supplementary material for: Comparative profiling of canonical and non-canonical small RNAs in the rice blast fungus, Magnaporthe oryzae
Source: Front Microbiol. 2022 Sep 26;13:995334. doi: 10.3389/fmicb.2022.995334 (PMC9549407; doi:10.3389/fmicb.2022.995334)
Supplement: Supplementary Data Sheet 1 — DEGs in mycelia stage. [file Data_Sheet_1.XLSX]

## Sheet: UP_DEG
Chromosome	Strand	Start	End	Transcript_id	length	Locus_id	FPKM_KJ201	FPKM_Moeri-1	Log2 foldchange
6	-	2600534	2601319	MGG_03915T0	786	MGG_03915	0.153658	383.949	8.38231
2	-	2817864	2818893	MGG_11255T0	859	MGG_11255	0	238.335	7.90289
2	-	3943772	3944072	MGG_01539T0	213	MGG_01539	0.103174	230.949	7.716
5	+	3267108	3268073	MGG_17476T0	759	MGG_17476	0	165.668	7.38083
5	+	1050797	1053086	MGG_00940T0	1920	MGG_00940	0.327977	183.136	7.1154
2	-	801741	803536	MGG_04436T0	1285	MGG_04436	5.05667	747.662	6.94965
5	+	2510121	2511940	MGG_00548T1	1427	MGG_00548	1.68239	322.532	6.91424
4	-	3131482	3131790	MGG_06601T0	309	MGG_06601	11.2124	977.694	6.32444
5	+	2510121	2511940	MGG_00548T0	1475	MGG_00548	1.34624	186.595	6.32113
2	+	7086796	7088679	MGG_15895T0	1478	MGG_15895	0.315322	96.8682	6.21735
2	+	4631516	4632073	MGG_11155T0	558	MGG_11155	0.076506	76.0416	6.16121
7	+	312682	313415	MGG_15036T0	654	MGG_15036	0.480528	88.437	5.91669
2	+	3263355	3266390	MGG_01364T0	3036	MGG_01364	0.118884	56.4026	5.68098
6	-	1152518	1155680	MGG_04330T0	2816	MGG_04330	0.125993	55.7647	5.65572
1	-	4292481	4293156	MGG_11723T0	513	MGG_11723	0.224956	57.7734	5.58436
6	-	2602965	2603896	MGG_03914T0	932	MGG_03914	0.11489	50.7114	5.53551
3	+	2245216	2246064	MGG_05999T0	762	MGG_05999	2.6841	149.476	5.35208
1	-	1260130	1260648	MGG_14592T0	441	MGG_14592	0.235485	48.466	5.32329
3	+	6274269	6276520	MGG_07927T0	2252	MGG_07927	1.72781	105.313	5.28443
3	-	4783923	4786047	MGG_05156T0	1957	MGG_05156	4.813	218.723	5.24026
2	+	3145430	3147365	MGG_01336T0	1677	MGG_01336	0.138398	41.7788	5.23182
4	+	4409443	4410940	MGG_06249T0	939	MGG_06249	6.3733	244.818	5.05914
6	-	2218596	2221575	MGG_04018T1	2356	MGG_04018	0.254225	39.6869	5.0197
2	-	5568105	5569602	MGG_08062T0	1159	MGG_08062	1.59344	79.1049	4.94895
6	+	1735204	1735939	MGG_12163T0	636	MGG_12163	0.133516	32.697	4.89374
2	-	4738324	4739574	MGG_11146T0	1251	MGG_11146	4.81611	167.361	4.85536
2	-	2901850	2902784	MGG_01267T0	829	MGG_01267	1.47973	64.4417	4.72195
2	-	5173056	5174512	MGG_01872T0	1388	MGG_01872	3.23794	103.854	4.62888
2	-	4111622	4114307	MGG_01590T0	2607	MGG_01590	0.407233	33.7964	4.628
2	+	7096694	7098886	MGG_07284T0	1851	MGG_07284	0.309864	31.0845	4.61439
4	+	3941231	3943072	MGG_06381T0	1698	MGG_06381	0.0896	25.3675	4.59689
4	-	4610688	4612143	MGG_13578T0	1297	MGG_13578	0.14791	24.9208	4.49703
6	+	2438217	2438698	MGG_12114T0	219	MGG_12114	0.518781	33.0756	4.48776
1	-	2263755	2264111	MGG_16146T0	357	MGG_16146	0.098953	23.3907	4.47213
6	+	656616	657359	MGG_01917T0	744	MGG_01917	0.204754	25.595	4.46434
2	+	6003110	6004519	MGG_08187T0	1410	MGG_08187	0.281308	27.2515	4.46264
3	+	4890987	4891670	MGG_05187T0	336	MGG_05187	0.383654	28.0796	4.39345
7	+	1457240	1457923	MGG_02803T0	587	MGG_02803	6.04385	143.079	4.35435
3	+	1822772	1827534	MGG_05883T0	4681	MGG_05883	0.278735	24.8465	4.33718
2	+	2224459	2224946	MGG_08944T0	488	MGG_08944	0.328157	24.8407	4.28215
4	+	3709181	3711527	MGG_06446T0	2255	MGG_06446	0.594587	29.9796	4.28006
2	+	7091700	7096518	MGG_07283T0	4680	MGG_07283	0.540035	26.2181	4.14353
1	+	3101130	3102498	MGG_11804T0	1040	MGG_11804	0.299714	21.7843	4.13177
1	-	6026510	6028054	MGG_05662T0	1545	MGG_05662	0.02577	16.8075	4.11771
4	-	2899578	2901401	MGG_03146T0	1743	MGG_03146	0.10241	17.6227	4.07833
4	+	1741660	1742911	MGG_03477T0	1089	MGG_03477	6.47884	124.04	4.06343
2	+	3585135	3587506	MGG_01454T0	2080	MGG_01454	0	15.6799	4.06004
2	+	7257838	7263059	MGG_12403T0	5222	MGG_12403	2.54267	57.1468	4.03679
7	+	2172733	2174763	MGG_02621T0	1712	MGG_02621	0.038818	14.8864	3.93478
2	+	4034168	4034893	MGG_01567T0	726	MGG_01567	0.153383	15.1163	3.80457
6	+	3818491	3820322	MGG_17828T0	1610	MGG_17828	2.4015	45.2354	3.76475
2	-	6974345	6975837	MGG_07257T0	1407	MGG_07257	0.16503	14.6397	3.74677
4	-	2745597	2746948	MGG_03195T0	1175	MGG_03195	4.35558	70.3426	3.73565
4	+	2997350	2999712	MGG_03122T0	2211	MGG_03122	3.65837	60.9845	3.73401
1	+	7401806	7403575	MGG_04467T0	1484	MGG_04467	49.6144	671.845	3.73265
3	-	3362073	3362898	MGG_09529T0	678	MGG_09529	3.50866	58.3965	3.71961
1	-	4763439	4764473	MGG_14340T0	1035	MGG_14340	12.1837	171.727	3.71167
2	-	7409334	7411446	MGG_07369T0	1236	MGG_07369	0	12.0929	3.71072
2	+	562080	564289	MGG_11063T0	2058	MGG_11063	1.28756	28.6677	3.69702
3	+	3896149	3897609	MGG_04901T0	1300	MGG_04901	0.567378	18.9351	3.66889
5	+	2753854	2755237	MGG_00480T0	1297	MGG_00480	0.591872	18.9242	3.64573
5	-	4254934	4258034	MGG_00062T0	2916	MGG_00062	1.60646	29.323	3.54025
2	+	5719616	5722969	MGG_15818T0	3077	MGG_15818	0.155562	12.2608	3.52051
7	+	1263459	1265369	MGG_02854T0	1911	MGG_02854	0.230167	12.79	3.48669
2	-	4382395	4383395	MGG_01663T0	933	MGG_01663	0.9286	20.537	3.48119
2	+	4302487	4305223	MGG_01641T0	2497	MGG_01641	3.23852	45.728	3.46266
6	+	3404787	3406625	MGG_09400T0	1530	MGG_09400	2.37006	35.4307	3.43431
3	-	4423994	4427312	MGG_16852T1	3096	MGG_16852	0	9.35097	3.37169
2	-	3304917	3309515	MGG_01376T0	4500	MGG_01376	0.258561	11.9996	3.36862
5	+	2570261	2572083	MGG_00534T0	1702	MGG_00534	1.50821	24.8464	3.36524
3	+	5363605	5368400	MGG_16904T0	4433	MGG_16904	1.63354	26.1282	3.36472
1	-	6171135	6172650	MGG_05702T0	1375	MGG_05702	3.90891	48.0759	3.32154
2	-	7794771	7795933	MGG_08333T0	1163	MGG_08333	1.18949	20.6402	3.30504
2	+	5971248	5972507	MGG_12307T0	1260	MGG_12307	12.9778	136.664	3.29994
1	+	7099385	7102305	MGG_04609T0	2921	MGG_04609	0.044305	9.21115	3.28953
5	-	4208270	4210258	MGG_00075T0	1989	MGG_00075	1.40222	21.8107	3.24727
3	+	2857328	2859272	MGG_06184T0	1780	MGG_06184	2.07697	27.8767	3.23033
6	+	1168116	1172483	MGG_04326T0	3853	MGG_04326	6.01574	63.333	3.19689
2	+	6498520	6501715	MGG_07136T0	2801	MGG_07136	10.4976	103.789	3.18809
3	+	2347758	2348740	MGG_06035T0	657	MGG_06035	18.3822	175.626	3.18789
1	+	5247553	5249219	MGG_05446T0	1667	MGG_05446	2.7785	33.3562	3.18468
4	-	2595171	2598360	MGG_03235T0	3190	MGG_03235	0.246752	10.2971	3.1797
5	+	1689053	1693961	MGG_00771T0	4841	MGG_00771	2.96326	34.7442	3.17295
1	+	6066573	6067773	MGG_16442T0	1093	MGG_16442	1.03142	16.983	3.14607
4	-	436396	438140	MGG_08501T0	1645	MGG_08501	4.5259	47.7074	3.13986
2	-	8057166	8059337	MGG_08269T0	1852	MGG_08269	0.83796	14.9612	3.11839
2	-	823701	827075	MGG_04445T0	3113	MGG_04445	3.23959	35.1229	3.09092
2	+	4147117	4148286	MGG_15739T0	873	MGG_15739	42.7903	371.099	3.087
5	+	966066	967415	MGG_00972T0	1275	MGG_00972	0.492174	11.5127	3.06791
6	-	2222187	2225464	MGG_04017T0	3176	MGG_04017	2.35726	26.9713	3.05859
3	-	862390	863198	MGG_07505T0	809	MGG_07505	2.94624	31.6991	3.0507
5	+	817692	818279	MGG_14638T0	588	MGG_14638	0.246629	9.27999	3.04374
3	+	5321908	5324974	MGG_05299T0	2893	MGG_05299	3.09636	32.7481	3.04239
1	+	4631066	4632969	MGG_10503T0	1904	MGG_10503	19.8539	169.21	3.02893
3	+	4125114	4126944	MGG_04973T0	1724	MGG_04973	5.59471	52.5446	3.02136
2	+	3479411	3481244	MGG_15696T0	1752	MGG_15696	0.377331	10.157	3.018
1	+	3200147	3201705	MGG_06903T0	1480	MGG_06903	0.1999	8.68948	3.0135
3	-	5946739	5947224	MGG_13872T0	486	MGG_13872	0.095362	7.79434	3.00517
1	-	7019404	7021069	MGG_04638T0	1466	MGG_04638	1.51412	19.0253	2.9937
4	+	1295401	1297639	MGG_13514T0	1848	MGG_13514	0.728275	12.5032	2.9659
2	+	6310972	6311955	MGG_07085T0	705	MGG_07085	0.707412	12.0762	2.93706
7	-	331164	335062	MGG_15038T0	3810	MGG_15038	8.63152	71.3598	2.90935
2	+	1352356	1353669	MGG_04741T0	1060	MGG_04741	6.36562	54.2395	2.90682
5	+	681932	683362	MGG_01048T0	1431	MGG_01048	0.678117	11.4563	2.89196
2	+	2500654	2503960	MGG_01171T0	3307	MGG_01171	0.434221	9.52595	2.87561
6	-	673175	675032	MGG_17595T0	1858	MGG_17595	16.2068	123.958	2.86039
2	-	3617593	3619879	MGG_01461T0	2024	MGG_01461	30.6678	226.809	2.84674
2	-	4173069	4175738	MGG_01607T0	2388	MGG_01607	32.585	240.572	2.84656
4	-	2954805	2958223	MGG_03133T0	3317	MGG_03133	6.24889	50.9347	2.84087
3	+	2498064	2499123	MGG_06076T0	990	MGG_06076	2.3382	22.8243	2.83529
5	-	3927085	3929434	MGG_00153T0	2048	MGG_00153	5.6743	46.6247	2.83502
6	-	2186618	2188670	MGG_17708T0	1994	MGG_17708	2.12151	21.1549	2.82731
6	-	4103554	4106427	MGG_15429T0	2799	MGG_15429	59.4479	427.133	2.8243
2	+	1595136	1597347	MGG_15583T0	1902	MGG_15583	0.184998	7.32689	2.81289
6	+	3610632	3612348	MGG_11999T0	1549	MGG_11999	0.126926	6.89362	2.80829
5	+	3448169	3450796	MGG_00275T0	2382	MGG_00275	0	5.95929	2.79894
6	+	3505964	3507956	MGG_09372T0	1910	MGG_09372	23.3941	167.006	2.78391
4	+	3580848	3583250	MGG_06482T1	2262	MGG_06482	1.04273	13.0217	2.77909
2	-	1128015	1129951	MGG_04647T0	1727	MGG_04647	32.0693	225.585	2.77649
2	+	6006230	6009006	MGG_08189T0	2540	MGG_08189	0.58654	9.79358	2.76622
6	-	2813692	2815170	MGG_03855T0	1157	MGG_03855	35.5655	247.051	2.76208
7	-	89707	91468	MGG_10328T0	1533	MGG_10328	1.0173	12.675	2.76104
5	+	3454040	3454577	MGG_00273T0	405	MGG_00273	0.831668	11.3741	2.75609
3	-	3507864	3508737	MGG_12994T0	795	MGG_12994	11.2471	80.8477	2.7405
5	+	451682	453039	MGG_01124T0	1282	MGG_01124	2.77322	23.8943	2.72195
1	+	398262	398566	MGG_16017T0	255	MGG_16017	0.683839	10.0458	2.71367
4	-	2110236	2110670	MGG_03372T0	351	MGG_03372	18.6438	126.207	2.69503
3	+	2132691	2133814	MGG_05962T0	997	MGG_05962	0.703758	10.0202	2.69335
2	-	4181954	4182807	MGG_01611T0	666	MGG_01611	3.12544	25.6796	2.69311
5	-	2754980	2756943	MGG_00479T0	1821	MGG_00479	4.60359	35.2182	2.69229
2	-	593055	595777	MGG_11408T0	2647	MGG_11408	1.87071	17.3721	2.67804
5	-	1612725	1614283	MGG_00790T0	1452	MGG_00790	0.165632	6.21142	2.62917
2	-	1930085	1938407	MGG_14757T0	8215	MGG_14757	4.79071	34.175	2.60274
5	+	1196433	1196876	MGG_00900T0	444	MGG_00900	1.56737	14.5739	2.60077
4	+	3480266	3482044	MGG_06509T0	1779	MGG_06509	5.93604	41.0292	2.59921
1	-	4540581	4543342	MGG_10652T0	2551	MGG_10652	2.88078	22.358	2.5895
5	+	4088038	4091257	MGG_17531T0	3220	MGG_17531	13.9559	88.3959	2.57949
4	-	1566252	1570170	MGG_03532T0	3767	MGG_03532	1.58098	14.3908	2.57608
2	+	1686021	1687321	MGG_10185T0	921	MGG_10185	122.891	728.964	2.55876
5	+	707748	709867	MGG_01041T0	1946	MGG_01041	11.4886	72.1689	2.55061
2	-	7023506	7025914	MGG_07268T0	2152	MGG_07268	0.80736	9.56908	2.54789
3	-	3939166	3941379	MGG_16825T0	2214	MGG_16825	1.9548	16.2236	2.54326
6	-	2861600	2868072	MGG_03841T0	6205	MGG_03841	3.27187	23.3857	2.5131
4	-	3124868	3126887	MGG_06603T0	2020	MGG_06603	0.720942	8.68164	2.49205
5	-	3418910	3420605	MGG_11611T0	1527	MGG_11611	4.90448	32.1669	2.48986
3	-	3033665	3035581	MGG_05805T0	1692	MGG_05805	0.523425	7.49866	2.47992
1	-	4376693	4377898	MGG_09929T0	999	MGG_09929	1.51493	12.9497	2.47165
4	+	1591356	1594784	MGG_03527T0	2879	MGG_03527	0.833854	9.15555	2.46932
2	+	4445595	4446215	MGG_11169T0	339	MGG_11169	0	4.53302	2.46807
6	-	3462848	3466066	MGG_09383T1	2815	MGG_09383	4.54435	29.4777	2.45867
1	+	3098741	3100596	MGG_11805T0	1533	MGG_11805	0.259684	5.91251	2.45615
4	+	1848519	1852725	MGG_03441T0	4027	MGG_03441	18.3044	101.806	2.41292
7	+	1733913	1735227	MGG_02727T0	651	MGG_02727	0.081664	4.7502	2.41036
2	-	6913912	6915094	MGG_15885T0	1095	MGG_15885	1.991	14.8962	2.40998
4	-	1594542	1596479	MGG_03526T0	1317	MGG_03526	3.12998	20.6493	2.39011
2	-	1314132	1318771	MGG_11362T0	4287	MGG_11362	4.92434	29.7983	2.37813
5	+	562828	564422	MGG_01085T0	1526	MGG_01085	0.440395	6.41971	2.3649
2	+	5544324	5546492	MGG_08054T0	2040	MGG_08054	0.062412	4.44114	2.35657
1	-	6236393	6238897	MGG_13154T0	2391	MGG_13154	1.28415	10.5279	2.33539
5	+	1181465	1182947	MGG_00906T0	1483	MGG_00906	0.051033	4.20233	2.30735
7	-	2698593	2700128	MGG_09015T0	1432	MGG_09015	39.9612	201.081	2.3026
3	+	2616015	2617379	MGG_06113T0	1300	MGG_06113	0.086459	4.33707	2.29641
5	-	2511869	2513370	MGG_00547T0	1041	MGG_00547	0.109458	4.43248	2.29176
4	-	886339	889423	MGG_13471T0	2869	MGG_13471	0	3.88663	2.28884
6	-	1785738	1788067	MGG_04155T0	2026	MGG_04155	0.477206	6.21049	2.28723
7	+	2414852	2415915	MGG_02545T0	1064	MGG_02545	2.17456	14.4251	2.28065
2	-	4469092	4470400	MGG_01690T0	963	MGG_01690	2.98989	18.3592	2.2786
2	-	5885637	5888075	MGG_08156T0	2365	MGG_08156	2.35754	15.2889	2.27841
2	-	2843451	2846809	MGG_14773T0	3304	MGG_14773	0.191008	4.76199	2.27438
2	-	7304317	7305668	MGG_07336T0	1267	MGG_07336	1.45423	10.8055	2.26611
4	+	2708359	2709549	MGG_03202T0	1059	MGG_03202	1.84309	12.6024	2.25833
3	+	3469281	3470849	MGG_09501T0	1212	MGG_09501	43.1698	208.842	2.24817
2	-	6504316	6505987	MGG_15860T0	1504	MGG_15860	5.76377	30.9559	2.24018
3	+	5775557	5776711	MGG_07792T0	1155	MGG_07792	13.8599	69.1168	2.23834
7	+	1207904	1209655	MGG_15006T0	1752	MGG_15006	13.4181	66.3366	2.22351
3	-	5498178	5500694	MGG_07711T0	2351	MGG_07711	5.15949	27.7468	2.22252
4	-	71134	74471	MGG_10681T0	3125	MGG_10681	0.316675	5.12853	2.21864
3	+	4056387	4056855	MGG_04953T0	294	MGG_04953	30.6883	146.083	2.2146
1	-	7282877	7284611	MGG_04504T0	1506	MGG_04504	14.7052	71.8432	2.21355
5	+	2620622	2622737	MGG_00517T0	1672	MGG_00517	12.7685	62.8543	2.21342
1	+	2012764	2016420	MGG_02478T0	3509	MGG_02478	5.56572	29.3304	2.20774
6	+	152210	155382	MGG_08776T0	2671	MGG_08776	0	3.60139	2.20207
6	-	2959226	2960726	MGG_03813T0	1203	MGG_03813	0	3.58946	2.19832
3	-	6002640	6004696	MGG_07843T0	1928	MGG_07843	4.06573	22.0873	2.18826
2	-	6255113	6255991	MGG_15073T0	879	MGG_15073	1.06093	8.36502	2.18399
3	+	4612071	4613389	MGG_16869T0	1319	MGG_16869	4.84878	25.4698	2.17814
5	-	485291	486174	MGG_01109T0	817	MGG_01109	21.9469	102.68	2.17576
5	-	4109352	4112466	MGG_00109T0	2661	MGG_00109	1.94721	12.2774	2.17155
8	+	162506	163754	MGG_10930T0	1061	MGG_10930	75.2351	341.315	2.1668
5	+	3110758	3111099	MGG_14696T0	342	MGG_14696	1.95429	12.218	2.16162
1	+	7503845	7505783	MGG_04404T0	1774	MGG_04404	0.429826	5.37818	2.15731
1	+	1291239	1292700	MGG_02295T0	1404	MGG_02295	0.342519	4.97649	2.15436
3	-	559617	562375	MGG_07419T0	2473	MGG_07419	1.06835	8.19608	2.15254
3	+	2099200	2100554	MGG_16720T0	1144	MGG_16720	2.88849	16.1293	2.13918
6	-	2710320	2714471	MGG_17732T0	3995	MGG_17732	0.451902	5.38907	2.13766
3	-	4039708	4041163	MGG_04946T0	1372	MGG_04946	0.366318	4.97918	2.12966
3	-	1063604	1065565	MGG_07569T0	1820	MGG_07569	25.4927	114.779	2.12771
7	+	1501181	1503389	MGG_02787T0	2209	MGG_02787	0.408586	5.13528	2.12288
2	-	1666868	1667882	MGG_10179T0	726	MGG_10179	4.92934	24.5175	2.10555
6	+	971566	973252	MGG_10408T0	1503	MGG_10408	0.065989	3.58084	2.10342
2	+	4830833	4835763	MGG_11140T0	4843	MGG_11140	2.83172	15.2311	2.08269
4	+	788364	792595	MGG_08590T0	4023	MGG_08590	0	3.23079	2.08093
1	+	6062448	6066647	MGG_16441T0	3955	MGG_16441	0.062819	3.46539	2.07089
2	+	4435248	4436969	MGG_01675T0	1389	MGG_01675	2.81459	15.016	2.06991
4	+	613133	614583	MGG_13993T0	1213	MGG_13993	2.73829	14.6935	2.06972
2	+	8242418	8243426	MGG_15975T0	963	MGG_15975	0.113851	3.65865	2.06436
3	+	5141272	5146294	MGG_05247T0	3723	MGG_05247	38.3878	163.005	2.05792
5	-	210441	211466	MGG_17308T0	916	MGG_17308	0.044763	3.34424	2.05593
6	-	578738	580407	MGG_01952T0	1670	MGG_01952	21.4743	92.2617	2.05301
1	-	5498326	5498667	MGG_15174T0	342	MGG_15174	0.110839	3.60545	2.05169
5	+	328442	333041	MGG_01150T0	4411	MGG_01150	1.55661	9.59767	2.05144
3	-	1553727	1554267	MGG_13463T0	471	MGG_13463	0.198309	3.93451	2.04191
2	+	4038814	4040535	MGG_01569T0	1382	MGG_01569	6.24112	28.8084	2.04144
3	+	2610684	2613947	MGG_06111T0	3137	MGG_06111	2.3792	12.9086	2.04123
2	+	4386160	4388096	MGG_01665T0	1709	MGG_01665	11.892	51.6879	2.031
6	+	42553	44978	MGG_08814T0	2426	MGG_08814	2.36004	12.7113	2.02882
2	-	3050730	3054336	MGG_01308T0	3544	MGG_01308	1.29891	8.36471	2.02628
1	+	5670334	5671468	MGG_05565T0	1135	MGG_05565	0.003589	3.08544	2.02532
7	+	1089118	1090665	MGG_17936T0	1548	MGG_17936	1.36744	8.53082	2.00927
3	-	891251	892550	MGG_07515T0	1148	MGG_07515	3.3138	16.34	2.00707
5	-	3310828	3312350	MGG_00311T0	1290	MGG_00311	1.56767	9.30828	2.00527
3	+	2744384	2745890	MGG_06149T0	1389	MGG_06149	0.688799	5.76666	2.00245
1	+	7281235	7283395	MGG_04505T0	2022	MGG_04505	1.24877	7.99232	1.99956
1	+	654811	656594	MGG_13715T0	1502	MGG_13715	0.495176	4.96087	1.99521
7	-	990614	995595	MGG_02928T0	4728	MGG_02928	1.44583	8.74402	1.99419
4	+	853499	859514	MGG_03741T0	5575	MGG_03741	3.19987	15.7155	1.99277
2	+	2732837	2733307	MGG_15646T0	237	MGG_15646	6.09034	27.1821	1.99085
7	+	1398756	1399853	MGG_02820T0	1016	MGG_02820	10.0484	42.3023	1.97061
3	-	2613165	2615397	MGG_06112T0	2145	MGG_06112	0.125337	3.40196	1.96779
2	-	3248124	3249959	MGG_01361T0	1836	MGG_01361	0.681419	5.56473	1.96506
6	+	1678229	1679490	MGG_04184T0	1262	MGG_04184	4.32065	19.5962	1.95271
4	+	1406756	1407127	MGG_03575T0	372	MGG_03575	0.743665	5.74095	1.95083
3	+	2604433	2605950	MGG_06108T0	1136	MGG_06108	14.3507	58.1716	1.9466
3	+	1926588	1927737	MGG_05914T0	1071	MGG_05914	5.15081	22.7038	1.94627
3	-	1260884	1263556	MGG_07628T0	2509	MGG_07628	11.0546	45.256	1.94005
2	-	4328730	4332956	MGG_15749T0	4032	MGG_15749	1.48588	8.50136	1.93438
6	+	2785899	2786197	MGG_03865T0	222	MGG_03865	17.5327	69.6109	1.92982
3	-	5032666	5038363	MGG_05220T0	5108	MGG_05220	3.15904	14.7804	1.92381
3	+	2278742	2279060	MGG_13236T0	210	MGG_13236	19.6465	77.0665	1.9188
1	+	2016894	2018285	MGG_02479T0	878	MGG_02479	118.793	451.609	1.91773
1	-	7397690	7401628	MGG_04468T0	3850	MGG_04468	3.45931	15.788	1.91254
2	-	3690471	3692738	MGG_01473T0	1957	MGG_01473	4.57535	19.9784	1.91177
3	+	6394922	6395880	MGG_07961T0	829	MGG_07961	0.862303	5.94247	1.89836
3	-	2837010	2838616	MGG_06177T0	1422	MGG_06177	91.2202	341.098	1.89125
7	+	2228077	2229958	MGG_02602T0	1882	MGG_02602	34.888	131.991	1.88975
1	-	3944222	3946412	MGG_09256T0	2191	MGG_09256	4.6393	19.8843	1.88883
1	-	7826644	7827429	MGG_16556T0	676	MGG_16556	0.443679	4.33144	1.88478
2	-	2789925	2792654	MGG_01236T0	2730	MGG_01236	12.5977	48.6654	1.86888
3	+	1016943	1017956	MGG_07558T0	878	MGG_07558	0.474004	4.37615	1.86683
1	+	645380	646693	MGG_14601T0	1314	MGG_14601	0.084539	2.94661	1.86353
2	+	4756438	4758047	MGG_01766T0	1537	MGG_01766	1.27577	7.28143	1.86353
1	-	974028	975434	MGG_02217T0	1407	MGG_02217	0.280655	3.65423	1.86166
3	-	1850640	1853305	MGG_05892T0	2597	MGG_05892	0.716371	5.22403	1.85849
2	-	6334702	6337927	MGG_15852T0	3226	MGG_15852	2.5955	11.9452	1.84815
3	-	6514413	6517669	MGG_10853T0	3196	MGG_10853	0.408232	4.0618	1.84577
2	+	7817056	7819208	MGG_08326T0	2052	MGG_08326	3.75619	16.06	1.84274
2	-	6899807	6902306	MGG_07233T0	2384	MGG_07233	18.0964	67.1913	1.83629
6	-	3468364	3468890	MGG_17792T0	458	MGG_17792	2.46871	11.3449	1.83145
4	-	4143049	4145695	MGG_06327T0	2647	MGG_06327	8.93794	34.2775	1.82773
1	+	3782985	3784978	MGG_09212T0	1881	MGG_09212	4.94825	20.0965	1.82646
5	-	2846006	2850416	MGG_17452T0	4223	MGG_17452	0.536948	4.42924	1.82068
1	-	2383284	2385324	MGG_06684T0	1943	MGG_06684	4.81227	19.5006	1.8185
3	-	3315000	3315671	MGG_09548T0	672	MGG_09548	3.40509	14.4948	1.81454
1	-	4765830	4767912	MGG_10533T0	1594	MGG_10533	15.049	55.0835	1.8051
2	-	4559357	4562274	MGG_01717T0	2720	MGG_01717	3.4413	14.4875	1.80205
4	-	85870	87990	MGG_13931T1	1979	MGG_13931	12.065	44.5035	1.80027
6	+	2087964	2089026	MGG_12139T0	914	MGG_12139	2.12064	9.82438	1.79437
5	+	1997991	2000740	MGG_00685T0	2431	MGG_00685	6.50325	24.9784	1.79173
3	-	4442458	4445722	MGG_16854T0	2965	MGG_16854	2.09019	9.62609	1.78184
4	+	3618076	3621216	MGG_06470T0	3141	MGG_06470	21.4523	75.8386	1.77496
4	+	1687755	1688810	MGG_03495T0	960	MGG_03495	0.61752	4.53255	1.77416
6	+	330399	333332	MGG_08730T0	2583	MGG_08730	0.187333	3.05824	1.77313
5	+	1455466	1457799	MGG_00834T0	2098	MGG_00834	1.71703	8.26606	1.76993
1	+	3600956	3603724	MGG_11774T0	2541	MGG_11774	0	2.39912	1.76516
4	-	4987391	4991655	MGG_13617T0	4055	MGG_13617	0	2.38335	1.75845
2	+	4914566	4916455	MGG_15774T0	1645	MGG_15774	3.90951	15.5843	1.75617
1	+	7481334	7485376	MGG_04396T0	3648	MGG_04396	62.0075	211.273	1.75232
6	+	2962768	2964666	MGG_03811T0	1701	MGG_03811	0.075684	2.62254	1.75175
6	-	2436738	2437837	MGG_03956T0	1019	MGG_03956	10.0371	36.1089	1.74941
6	+	678866	680344	MGG_01906T0	1340	MGG_01906	4.40655	17.1357	1.74606
2	+	7147825	7148013	MGG_15899T0	189	MGG_15899	0.090727	2.6539	1.74415
1	-	2410465	2410709	MGG_14582T0	183	MGG_14582	14.0387	49.1992	1.73898
4	-	807204	808730	MGG_08595T0	1384	MGG_08595	12.6643	44.4225	1.733
1	-	783420	785072	MGG_02169T0	1653	MGG_02169	0.117578	2.70388	1.72866
5	-	815966	817398	MGG_01016T0	1315	MGG_01016	6.17977	22.7859	1.7281
3	+	6128867	6131487	MGG_07878T0	2503	MGG_07878	0	2.30754	1.72576
3	-	4852902	4854155	MGG_05178T0	1148	MGG_05178	10.3169	36.3263	1.72171
6	-	1291940	1293705	MGG_12203T0	1553	MGG_12203	0	2.28847	1.71742
2	+	6810552	6814050	MGG_07215T0	3273	MGG_07215	0.157019	2.8032	1.7168
6	+	3469606	3471101	MGG_09381T0	1317	MGG_09381	3.52871	13.8829	1.71649
1	-	7479216	7481077	MGG_16531T0	1705	MGG_16531	0.727611	4.67121	1.71488
7	-	632603	633817	MGG_17889T0	1080	MGG_17889	1.0583	5.74326	1.71199
3	+	234380	237020	MGG_16595T0	2541	MGG_16595	2.075	9.0608	1.71009
1	+	7408568	7409605	MGG_04465T0	1038	MGG_04465	273.668	897.524	1.70987
5	-	1268015	1274292	MGG_00883T0	5873	MGG_00883	1.69096	7.79789	1.70904
4	+	5420526	5422044	MGG_09710T0	1519	MGG_09710	0.512283	3.94368	1.70886
3	-	1837862	1840022	MGG_05888T0	1989	MGG_05888	21.7065	73.2193	1.70869
1	+	2561414	2563217	MGG_06738T0	1727	MGG_06738	0.174582	2.82858	1.70466
4	+	3328063	3332119	MGG_06547T0	3983	MGG_06547	2.37803	9.96397	1.69852
1	-	2199869	2200389	MGG_02522T0	438	MGG_02522	0.127084	2.64808	1.69454
1	+	3779813	3782610	MGG_09211T0	2798	MGG_09211	6.88494	24.5125	1.69403
3	-	3790626	3791416	MGG_04873T0	603	MGG_04873	2.70672	10.9705	1.69127
2	-	6362813	6364254	MGG_07100T0	1345	MGG_07100	3.7021	14.1319	1.68621
1	+	3327983	3328830	MGG_06943T0	639	MGG_06943	66.2867	215.022	1.68279
6	-	2517985	2519495	MGG_03935T0	1158	MGG_03935	0.294362	3.14309	1.67847
6	+	2206080	2207332	MGG_04022T0	1036	MGG_04022	13.2926	44.7239	1.67769
3	-	1973520	1975571	MGG_13261T0	1843	MGG_13261	0.577852	4.02193	1.67028
6	+	1799837	1801809	MGG_04148T0	1840	MGG_04148	3.7968	14.2644	1.67002
2	+	5491540	5493673	MGG_08035T0	1957	MGG_08035	30.8548	100.077	1.66588
7	-	622033	623564	MGG_03023T0	1532	MGG_03023	0.659916	4.26403	1.66506
3	-	2411560	2413131	MGG_06056T0	1457	MGG_06056	0.154497	2.65326	1.66192
1	-	1961754	1963124	MGG_02463T0	815	MGG_02463	22.4466	73.0024	1.65819
3	-	1692163	1693997	MGG_05844T0	1690	MGG_05844	5.19129	18.503	1.65538
6	+	2598395	2598952	MGG_12096T0	558	MGG_12096	3.53436	13.2717	1.65419
1	-	5514810	5516883	MGG_16393T0	2074	MGG_16393	1.21376	5.95408	1.65136
7	-	66108	68154	MGG_10334T0	2047	MGG_10334	4.88384	17.4297	1.6472
3	-	735220	738247	MGG_07465T0	2920	MGG_07465	6.10364	21.205	1.64426
4	+	1169118	1171192	MGG_03638T0	1999	MGG_03638	8.57676	28.8401	1.63964
7	+	2723958	2726610	MGG_09005T0	2563	MGG_09005	0.345099	3.18815	1.6386
6	+	685569	687104	MGG_01905T0	1104	MGG_01905	0.945092	5.04124	1.63501
2	-	3479368	3481955	MGG_01423T0	2367	MGG_01423	1.96146	8.18526	1.63301
7	-	1085207	1086278	MGG_02903T0	825	MGG_02903	0	2.09553	1.63019
2	-	1793465	1796718	MGG_08829T0	2921	MGG_08829	18.2767	58.5043	1.62614
3	+	6492481	6493163	MGG_15267T0	531	MGG_15267	0.161094	2.57549	1.62265
2	-	6986448	6989395	MGG_07261T0	2500	MGG_07261	0.753063	4.39795	1.62253
2	-	6918349	6920969	MGG_15888T0	2531	MGG_15888	0.787993	4.49999	1.62109
6	-	3788671	3790001	MGG_10697T0	1102	MGG_10697	35.3446	109.999	1.61073
1	+	7269695	7271540	MGG_04511T0	1503	MGG_04511	0.119647	2.4159	1.60922
3	+	797067	798855	MGG_13401T0	1715	MGG_13401	13.7824	44.0488	1.6076
2	-	2896873	2898371	MGG_01265T0	1390	MGG_01265	4.85615	16.8119	1.60481
7	+	2155693	2156595	MGG_02625T0	477	MGG_02625	204.667	623.587	1.60259
2	+	2150829	2153533	MGG_08927T0	2608	MGG_08927	9.0652	29.4999	1.59943
7	-	2595756	2597567	MGG_12678T0	1502	MGG_12678	0.641129	3.96865	1.59817
1	-	3346539	3348326	MGG_06950T0	1701	MGG_06950	38.2151	117.297	1.59294

## Sheet: DOWN_DEG
Chromosome	Strand	Start	End	Transcript_id	length	Locus_id	FPKM_KJ201	FPKM_Moeri-1	Log2 foldchange
3	-	2885469	2885976	MGG_15227T0	183	MGG_15227	2.34284	0.082602	-1.62657
6	+	1640351	1641572	MGG_14905T0	1170	MGG_14905	2.37695	0	-1.75572
4	-	2851992	2855894	MGG_03158T0	3505	MGG_03158	2.44056	0	-1.78264
3	+	3649881	3650948	MGG_12981T0	925	MGG_12981	2.45443	0	-1.78845
3	+	5160926	5162740	MGG_05253T0	1815	MGG_05253	2.47283	0.001688	-1.79368
3	-	1276302	1278968	MGG_07634T0	2515	MGG_07634	2.5242	0.107617	-1.66984
1	+	3211948	3214766	MGG_06906T0	2819	MGG_06906	2.53197	0.002537	-1.81682
2	+	6563201	6566827	MGG_15081T0	2676	MGG_15081	2.57302	0	-1.83714
3	-	4196094	4200105	MGG_04992T0	3942	MGG_04992	2.6072	0	-1.85088
4	-	2194368	2195824	MGG_17111T0	1457	MGG_17111	2.61159	0.192156	-1.59906
2	+	5508861	5509584	MGG_08040T0	581	MGG_08040	2.68504	0.144328	-1.68718
2	+	3920482	3922143	MGG_14792T0	1662	MGG_14792	2.70704	0.063595	-1.80132
5	+	2901124	2903367	MGG_00435T0	1797	MGG_00435	2.79703	0	-1.92487
1	-	7119432	7119951	MGG_16511T0	312	MGG_16511	2.7981	0.243754	-1.61058
2	-	8041784	8042839	MGG_08275T0	820	MGG_08275	3.00111	0	-2.0004
2	-	6775330	6777198	MGG_07208T0	1458	MGG_07208	3.07502	0	-2.02681
2	+	3530503	3533368	MGG_01439T0	2417	MGG_01439	3.17027	0.080197	-1.94885
7	+	1060773	1061091	MGG_17927T0	240	MGG_17927	3.25888	0.086272	-1.97109
7	+	2845190	2846819	MGG_10573T0	1473	MGG_10573	3.26462	0.148021	-1.89327
1	-	2301678	2303097	MGG_16148T0	1237	MGG_16148	3.41429	0	-2.14218
3	-	2041548	2043003	MGG_05938T0	1456	MGG_05938	3.92324	0.078391	-2.19073
6	-	2019363	2021970	MGG_04084T0	2608	MGG_04084	3.9683	0.640858	-1.5983
1	-	7118020	7118403	MGG_04598T0	384	MGG_04598	3.98521	0.130134	-2.14116
5	-	555844	556184	MGG_17321T0	341	MGG_17321	4.14014	0.068693	-2.26596
4	+	4899572	4899925	MGG_17245T0	354	MGG_17245	4.16932	0.647281	-1.64989
7	-	2708855	2710765	MGG_09012T0	1521	MGG_09012	4.36867	0	-2.42457
4	-	4410684	4412871	MGG_06248T0	2027	MGG_06248	4.452	0.076472	-2.34047
2	+	3856644	3857121	MGG_01509T0	366	MGG_01509	4.5081	0.076327	-2.35544
5	+	2897297	2899584	MGG_00436T0	2034	MGG_00436	4.52309	0.173094	-2.23516
3	+	1282426	1284166	MGG_13441T0	1536	MGG_13441	4.5746	0.170007	-2.25235
2	-	5557167	5558180	MGG_08058T0	1014	MGG_08058	4.59291	0.606441	-1.79973
6	+	2787600	2791459	MGG_03864T0	3642	MGG_03864	4.63838	0.748334	-1.6893
2	-	2495306	2497442	MGG_01169T0	2137	MGG_01169	4.70522	0.878389	-1.60279
6	+	1715885	1717785	MGG_04173T0	1753	MGG_04173	4.74751	0	-2.52294
2	-	4856344	4857035	MGG_15767T0	642	MGG_15767	4.79973	0	-2.53599
2	+	2250625	2250928	MGG_15618T1	304	MGG_15618	4.82	0.667098	-1.80368
5	-	4137913	4140256	MGG_00102T0	2344	MGG_00102	5.02869	0.058306	-2.51009
2	-	3216654	3220089	MGG_01352T0	3436	MGG_01352	5.06067	0.307877	-2.21225
6	+	3520849	3521582	MGG_17797T0	657	MGG_17797	5.12935	0.637045	-1.90464
2	-	2917975	2919544	MGG_01273T0	1097	MGG_01273	5.15448	0.191617	-2.36872
4	+	5049075	5051952	MGG_09990T0	2808	MGG_09990	5.15548	0.652276	-1.89742
3	+	4393272	4394209	MGG_16849T0	819	MGG_16849	5.19798	0.195638	-2.37402
3	+	4773321	4777920	MGG_05153T0	3834	MGG_05153	5.25448	0.774705	-1.81731
3	+	4672978	4674445	MGG_05124T0	1380	MGG_05124	5.47545	0.62576	-1.99387
5	+	32732	33333	MGG_17291T0	387	MGG_17291	5.56758	0	-2.71536
3	+	4725325	4726408	MGG_05138T0	942	MGG_05138	5.57534	0.053844	-2.6414
3	+	4734217	4736183	MGG_15132T0	1833	MGG_15132	5.59975	0.550125	-2.09003
4	-	4377917	4381381	MGG_06258T0	3286	MGG_06258	5.63754	0.635033	-2.02133
1	-	1983390	1984202	MGG_02472T0	813	MGG_02472	5.73916	0.354311	-2.31501
6	-	2338152	2339197	MGG_03981T0	952	MGG_03981	5.85662	0.180999	-2.53749
3	-	4134656	4136756	MGG_04976T0	1821	MGG_04976	5.88655	0.83109	-1.91108
1	-	5187985	5189007	MGG_05429T0	946	MGG_05429	5.8909	1.05781	-1.74359
5	+	4420313	4422816	MGG_00018T0	2408	MGG_00018	6.12057	1.31148	-1.62317
6	-	4019556	4020891	MGG_09816T0	1271	MGG_09816	6.14626	1.21791	-1.68799
4	-	4952172	4953476	MGG_10010T0	1305	MGG_10010	6.16229	0.214437	-2.56013
1	+	2744056	2747329	MGG_06787T0	3148	MGG_06787	6.18913	1.00133	-1.84486
3	-	5095869	5100203	MGG_05239T0	4335	MGG_05239	6.29889	0.125305	-2.69736
5	-	3303151	3305243	MGG_00314T0	1965	MGG_00314	6.57344	0.078062	-2.81251
7	-	1539826	1540467	MGG_02778T0	543	MGG_02778	6.74324	0.603047	-2.27212
2	+	5918037	5921694	MGG_15830T0	3658	MGG_15830	6.76765	0.613672	-2.26713
1	+	3650291	3653451	MGG_09184T0	2711	MGG_09184	6.89182	0	-2.98036
2	-	95695	99013	MGG_15496T0	3319	MGG_15496	6.95327	0.150066	-2.78983
4	+	2715855	2716398	MGG_17132T0	544	MGG_17132	7.05519	1.36596	-1.7675
4	-	2023924	2026963	MGG_12709T0	2913	MGG_12709	7.41676	0.512222	-2.4766
5	+	649779	652263	MGG_01058T0	2024	MGG_01058	7.41943	0	-3.07372
4	-	2622718	2626427	MGG_03228T0	3099	MGG_03228	7.55985	1.13542	-2.00307
5	+	2519993	2522482	MGG_00543T0	2181	MGG_00543	7.64371	1.86335	-1.59395
4	-	2289740	2293218	MGG_03316T1	3068	MGG_03316	7.76267	0.737314	-2.33451
3	-	6493188	6502672	MGG_10859T0	8917	MGG_10859	7.93514	1.63736	-1.76039
7	-	1327615	1331696	MGG_02838T0	4082	MGG_02838	7.9448	1.13873	-2.0643
4	+	4193874	4197317	MGG_06315T0	3296	MGG_06315	7.98798	1.85372	-1.65515
2	-	1717641	1720702	MGG_10195T0	2296	MGG_10195	8.30412	0.083126	-3.10267
7	-	2029251	2029677	MGG_02657T0	348	MGG_02657	8.39841	0.274297	-2.88271
1	+	2524667	2527755	MGG_06728T0	2565	MGG_06728	8.51268	0	-3.24985
5	-	1611151	1612227	MGG_00791T0	1077	MGG_00791	8.64681	1.85052	-1.75883
4	+	3829131	3831010	MGG_06413T0	1880	MGG_06413	9.15352	0.415428	-2.84267
3	-	5465991	5467185	MGG_07702T0	1195	MGG_07702	9.27982	0.147362	-3.16342
4	+	5033571	5036056	MGG_13622T0	2486	MGG_13622	9.2828	1.47138	-2.05685
3	-	4084434	4084601	MGG_04963T0	168	MGG_04963	9.29355	0.096697	-3.2305
6	-	2714377	2715831	MGG_17733T0	1455	MGG_17733	9.4314	1.13293	-2.29003
4	-	5347082	5348993	MGG_09737T0	1827	MGG_09737	9.46071	0.062753	-3.2991
2	+	2250728	2251074	MGG_15618T0	282	MGG_15618	9.46127	0	-3.38699
7	-	95147	98810	MGG_14219T0	3147	MGG_14219	9.60307	0.195922	-3.14829
6	+	1466526	1472493	MGG_04235T0	5968	MGG_04235	9.77079	1.35328	-2.19438
2	+	6165964	6172541	MGG_07037T0	6168	MGG_07037	9.8309	2.45981	-1.64639
1	-	2628619	2631809	MGG_06761T0	2877	MGG_06761	9.89842	2.11985	-1.80457
2	+	7734323	7734908	MGG_08353T0	510	MGG_08353	9.90231	2.23186	-1.7542
3	-	6430927	6432795	MGG_07974T0	1869	MGG_07974	9.90571	2.29042	-1.72874
2	-	6915039	6916651	MGG_15886T0	1488	MGG_15886	9.93376	2.41585	-1.67847
1	+	5672974	5674498	MGG_13116T0	1409	MGG_13116	9.973	0	-3.45589
3	-	6134160	6135504	MGG_15259T0	783	MGG_15259	10.0703	0	-3.46862
1	+	5978132	5981022	MGG_05650T0	2683	MGG_05650	10.2241	0	-3.48853
3	+	4218294	4221060	MGG_04996T0	2767	MGG_04996	10.4095	0.057488	-3.43152
1	+	357084	357554	MGG_16013T0	471	MGG_16013	10.4199	1.01455	-2.50302
5	+	2800792	2802199	MGG_11574T0	1197	MGG_11574	10.4761	0.108693	-3.3717
5	-	1435257	1436601	MGG_00839T0	1101	MGG_00839	10.5804	0.056044	-3.45495
2	+	4479140	4480700	MGG_01692T0	1206	MGG_01692	10.5824	1.54908	-2.18389
4	-	1866045	1868367	MGG_03438T0	2139	MGG_03438	11.2552	0.180179	-3.37631
5	+	663801	665426	MGG_01055T0	1626	MGG_01055	11.4006	0.000228	-3.63201
8	-	232007	235212	MGG_10269T0	3027	MGG_10269	11.5524	0	-3.64989
1	+	2362559	2365510	MGG_06678T0	2741	MGG_06678	11.5707	2.63551	-1.78983
4	+	1039521	1040890	MGG_03679T0	1280	MGG_03679	11.6525	2.39738	-1.89692
1	+	5721496	5724233	MGG_13121T0	2184	MGG_13121	12.2277	1.82183	-2.22886
7	+	1484001	1487336	MGG_02793T0	2975	MGG_02793	12.4209	0	-3.74641
2	+	5080299	5081819	MGG_01847T0	1521	MGG_01847	12.8557	2.03394	-2.19122
1	+	3852626	3859572	MGG_11758T0	6947	MGG_11758	13.0026	1.30921	-2.60023
3	-	4350243	4350615	MGG_16844T0	183	MGG_16844	13.0583	0.275518	-3.46227
5	+	3536263	3537755	MGG_00245T0	1414	MGG_00245	13.0871	1.81367	-2.32386
2	-	5483647	5484733	MGG_12264T0	882	MGG_12264	13.3381	2.73789	-1.93956
3	-	2158698	2159271	MGG_13240T0	468	MGG_13240	13.3581	3.27641	-1.7474
7	+	2644213	2646353	MGG_09030T0	2141	MGG_09030	13.4159	1.00557	-2.84558
7	-	512235	513759	MGG_17878T0	1358	MGG_17878	13.4701	2.78454	-1.93489
2	-	3561023	3566794	MGG_01447T0	5772	MGG_01447	13.7979	1.61228	-2.50201
1	-	925298	926587	MGG_02201T0	1290	MGG_02201	13.8962	1.12471	-2.80961
7	+	1079494	1082739	MGG_17933T0	2974	MGG_17933	13.9095	0.264257	-3.55987
1	+	2747464	2749388	MGG_06788T0	1854	MGG_06788	14.1276	0.139114	-3.7312
2	+	3880211	3881413	MGG_01517T0	1203	MGG_01517	14.1664	2.31653	-2.19313
4	+	2413292	2416452	MGG_03279T0	2771	MGG_03279	14.3854	3.37912	-1.81285
4	+	1691325	1693133	MGG_03493T0	1809	MGG_03493	14.8063	3.96054	-1.67193
4	-	3448328	3451573	MGG_06514T0	2708	MGG_06514	14.8297	0.233569	-3.68172
2	+	1227222	1228666	MGG_04673T0	1445	MGG_04673	14.9444	1.0006	-2.99454
2	-	5685021	5687433	MGG_08095T0	2413	MGG_08095	15.3276	0.050041	-3.95879
6	+	3663287	3665333	MGG_17812T0	1969	MGG_17812	15.3644	3.15134	-1.97892
4	+	3978588	3982676	MGG_06372T0	3407	MGG_06372	15.8344	1.8957	-2.53943
3	+	3651697	3653363	MGG_10910T0	1421	MGG_10910	16.0012	3.34699	-1.96755
3	+	4452116	4452626	MGG_05058T0	270	MGG_05058	16.5925	0.047417	-4.07006
5	-	381605	385584	MGG_01133T0	3378	MGG_01133	17.0107	1.40966	-2.90195
3	-	2809848	2812133	MGG_06167T0	2212	MGG_06167	17.0999	1.88531	-2.64918
2	-	8073756	8076954	MGG_08262T0	3199	MGG_08262	17.1237	0.326626	-3.77205
3	-	2112910	2114398	MGG_05958T0	1379	MGG_05958	17.1279	0	-4.18014
2	-	6676473	6679702	MGG_12371T0	3042	MGG_12371	17.2387	1.46828	-2.88542
3	+	811980	813592	MGG_07489T0	1393	MGG_07489	17.6959	3.99502	-1.90416
2	-	6261838	6263143	MGG_15075T0	1243	MGG_15075	17.7412	3.52338	-2.05074
1	-	177112	178412	MGG_01997T0	1301	MGG_01997	17.7982	2.41852	-2.45915
3	-	5262377	5264661	MGG_05281T1	1760	MGG_05281	18.1031	3.5076	-2.08337
2	-	7931603	7935550	MGG_08304T0	3948	MGG_08304	18.1836	2.97121	-2.27223
6	+	1037749	1038709	MGG_10427T0	768	MGG_10427	18.3558	1.26298	-3.09647
1	+	4979558	4981273	MGG_05369T0	1716	MGG_05369	19.3989	0.328425	-3.9407
3	-	3256325	3256998	MGG_16790T0	674	MGG_16790	19.4242	5.70159	-1.60771
1	-	4177799	4180370	MGG_09309T0	2206	MGG_09309	19.9826	2.41598	-2.61882
2	+	5093856	5095788	MGG_01850T0	1933	MGG_01850	20.0487	4.55585	-1.92165
7	-	1159159	1163374	MGG_17942T0	3429	MGG_17942	20.0871	0	-4.39829
4	+	2449765	2451965	MGG_03271T0	2030	MGG_03271	20.1308	2.90854	-2.43465
5	+	856926	858329	MGG_01002T0	1281	MGG_01002	20.5223	0.892757	-3.50727
2	-	5824146	5827948	MGG_08137T0	3728	MGG_08137	20.9072	1.93652	-2.89922
5	-	3853460	3854236	MGG_14715T0	585	MGG_14715	20.9975	0.86032	-3.56372
4	-	636217	637052	MGG_17038T0	836	MGG_17038	21.0473	1.41226	-3.19214
3	+	4732648	4734067	MGG_15131T0	1347	MGG_15131	21.0725	0.074337	-4.36073
5	+	3371251	3374088	MGG_00296T0	2665	MGG_00296	22.4688	0.452922	-4.01371
3	+	5742832	5745336	MGG_07779T0	2171	MGG_07779	22.955	2.69552	-2.69648
3	-	2105665	2108707	MGG_05955T0	2949	MGG_05955	23.8896	3.65019	-2.42018
2	-	1681722	1685933	MGG_10184T0	4212	MGG_10184	24.1023	4.37312	-2.22399
2	-	588600	591231	MGG_11062T0	2425	MGG_11062	24.2139	6.05378	-1.83775
4	+	2240686	2242358	MGG_03328T0	1532	MGG_03328	24.5695	0	-4.67635
1	+	6227956	6228759	MGG_05716T0	715	MGG_05716	24.8051	6.71983	-1.74102
7	+	1205495	1207711	MGG_15005T0	2135	MGG_15005	25.0442	0.768523	-3.88035
2	-	7267551	7271939	MGG_07327T0	3895	MGG_07327	25.42	0	-4.72356
1	-	1612633	1615708	MGG_02378T0	2721	MGG_02378	25.8279	1.6344	-3.34819
1	-	2220535	2223345	MGG_06638T0	2743	MGG_06638	28.8704	0.041146	-4.84247
4	+	1664815	1666590	MGG_03504T0	1507	MGG_03504	29.6649	4.64332	-2.44197
1	+	5847212	5847665	MGG_05611T0	243	MGG_05611	30.1442	0.099398	-4.82418
6	-	935468	937180	MGG_17618T0	1396	MGG_17618	31.2124	3.48822	-2.8434
4	-	2750403	2753164	MGG_12760T0	2523	MGG_12760	31.4975	2.00109	-3.43677
4	+	2186071	2189369	MGG_03348T0	3073	MGG_03348	31.9155	2.11479	-3.40156
6	+	1740238	1740977	MGG_04167T0	687	MGG_04167	32.1408	0	-5.05054
5	+	1444773	1446691	MGG_14656T0	1582	MGG_14656	32.8295	4.27335	-2.68149
3	+	2091574	2093736	MGG_05951T0	2163	MGG_05951	33.0416	0.053147	-5.01452
1	-	5910725	5913371	MGG_05631T0	2550	MGG_05631	33.4496	0.503771	-4.51783
7	-	2795046	2798554	MGG_10588T0	3269	MGG_10588	33.7893	2.16847	-3.45678
1	-	6750207	6750563	MGG_15312T0	357	MGG_15312	33.8189	2.45424	-3.33343
2	+	709802	714017	MGG_15535T0	4148	MGG_15535	34.0623	2.43484	-3.35161
4	-	4078995	4082508	MGG_06346T0	3372	MGG_06346	34.46	6.09277	-2.32177
5	+	4034042	4034455	MGG_14718T0	414	MGG_14718	35.491	0.11806	-5.02847
2	+	580881	583704	MGG_11410T0	2739	MGG_11410	35.564	9.448	-1.8072
6	+	1790556	1791407	MGG_17680T0	767	MGG_17680	35.6826	9.24825	-1.83972
2	+	4399332	4401810	MGG_01670T0	2263	MGG_01670	36.6951	1.62822	-3.84222
1	+	1960830	1962012	MGG_02462T0	869	MGG_02462	36.8112	3.0273	-3.23093
1	+	6268281	6271815	MGG_05722T0	2722	MGG_05722	36.845	2.71075	-3.35032
4	-	1121920	1123602	MGG_03653T0	1088	MGG_03653	37.0516	1.98395	-3.67266
6	-	1410844	1413376	MGG_04251T0	2367	MGG_04251	37.539	6.65195	-2.33242
2	-	4156283	4158504	MGG_14800T0	2222	MGG_14800	37.7402	8.14877	-2.08218
5	+	1351107	1352219	MGG_00860T0	815	MGG_00860	38.8626	5.98984	-2.5117
2	+	3478474	3478788	MGG_15695T0	315	MGG_15695	39.2132	3.8116	-3.06308
1	-	3935308	3936980	MGG_09254T0	1673	MGG_09254	39.568	0.782722	-4.50819
3	+	5527939	5529416	MGG_15245T0	1478	MGG_15245	41.1887	0.125168	-5.22865
5	+	2541299	2544221	MGG_00537T1	2569	MGG_00537	42.018	1.96065	-3.86095
1	-	4348394	4351195	MGG_09922T0	2526	MGG_09922	42.0956	12.9225	-1.63012
1	+	5116068	5116789	MGG_05406T0	663	MGG_05406	42.4	4.0284	-3.10952
6	-	1150793	1152372	MGG_04331T0	1423	MGG_04331	42.5006	7.54812	-2.34736
3	+	3505068	3507711	MGG_09489T0	2644	MGG_09489	42.7002	4.88399	-2.89277
5	+	3475396	3477713	MGG_11617T0	1986	MGG_11617	43.3814	0.146401	-5.27477
1	+	2371451	2372967	MGG_11879T0	1517	MGG_11879	44.1686	10.7786	-1.93915
4	-	2320296	2321205	MGG_03308T0	910	MGG_03308	44.8852	5.37979	-2.84645
4	-	4252336	4254087	MGG_06298T0	1645	MGG_06298	46.0804	10.5195	-2.03104
5	+	553367	555667	MGG_01088T0	2301	MGG_01088	46.2421	8.74515	-2.27732
2	+	3061777	3063551	MGG_01310T0	1775	MGG_01310	46.9506	11.0837	-1.98848
6	-	3537088	3541579	MGG_12005T0	4368	MGG_12005	50.221	15.3589	-1.64666
2	-	5518339	5521094	MGG_08045T0	2523	MGG_08045	51.8538	12.9992	-1.91667
2	-	1232895	1236680	MGG_04674T0	3459	MGG_04674	51.8639	9.94682	-2.27177
1	-	7485198	7490369	MGG_04395T0	4996	MGG_04395	52.2219	14.7219	-1.75925
6	+	1911095	1913824	MGG_04117T0	2655	MGG_04117	53.1791	11.9075	-2.06953
1	+	5517021	5518448	MGG_05528T0	1291	MGG_05528	53.9687	2.56108	-3.94822
7	-	2261925	2263438	MGG_02593T0	1065	MGG_02593	55.0342	10.5215	-2.28198
2	+	3772591	3775131	MGG_01494T0	2541	MGG_01494	55.5009	15.025	-1.81795
2	+	3475207	3477980	MGG_01421T0	2774	MGG_01421	55.9297	4.73947	-3.31019
4	+	2633234	2634817	MGG_03224T0	1280	MGG_03224	56.8796	2.74617	-3.94957
4	-	1117486	1120084	MGG_15285T0	2447	MGG_15285	58.1644	17.0283	-1.71446
4	+	2037326	2038229	MGG_03395T0	814	MGG_03395	59.131	6.12801	-3.07654
5	+	895744	897780	MGG_00992T0	1875	MGG_00992	59.8392	1.42689	-4.64782
5	+	2541299	2544221	MGG_00537T0	2639	MGG_00537	59.8472	1.41006	-4.65805
4	-	3167709	3170793	MGG_12791T0	3001	MGG_12791	60.6456	9.69768	-2.5267
3	-	3774983	3778134	MGG_04868T0	2920	MGG_04868	61.4528	2.30787	-4.23879
4	+	4115786	4119532	MGG_06335T0	3529	MGG_06335	62.1099	4.12756	-3.62152
3	+	2197713	2198324	MGG_05987T0	612	MGG_05987	63.0268	0.220298	-5.71337
3	+	4828672	4831422	MGG_12926T0	2636	MGG_12926	67.5109	17.6943	-1.87374
6	-	3985412	3987706	MGG_09827T0	1850	MGG_09827	68.7873	22.0548	-1.5979
4	+	2346420	2348778	MGG_03299T0	2130	MGG_03299	69.9926	5.50619	-3.44778
6	-	1462746	1464563	MGG_04237T0	1609	MGG_04237	71.0105	17.8681	-1.93226
2	+	3031763	3033218	MGG_01300T0	1359	MGG_01300	71.3059	11.3029	-2.55512
2	+	6061341	6062524	MGG_12315T0	1094	MGG_12315	74.9446	18.6932	-1.94725
6	+	223378	226085	MGG_08760T0	2404	MGG_08760	77.644	2.22977	-4.60583
3	+	1173944	1175038	MGG_07604T0	1002	MGG_07604	80.947	19.1753	-2.0221
1	-	635263	639940	MGG_02124T0	4456	MGG_02124	83.0869	17.3824	-2.19356
5	-	2839300	2844291	MGG_00454T0	4840	MGG_00454	83.2047	15.5165	-2.35
3	-	1787085	1791158	MGG_16711T0	3630	MGG_16711	85.2364	3.30952	-4.3227
4	-	1767066	1769458	MGG_03465T0	2301	MGG_03465	86.5074	23.6461	-1.82804
5	+	3268331	3269851	MGG_17477T0	1247	MGG_17477	97.3079	0.102737	-6.47815
6	-	1635455	1637705	MGG_04194T0	2002	MGG_04194	106.485	19.7147	-2.37542
1	-	3355873	3356860	MGG_06953T0	918	MGG_06953	106.861	28.9193	-1.85003
1	+	3846315	3850176	MGG_16251T0	3487	MGG_16251	108.123	1.04949	-5.73455
1	-	3229126	3231633	MGG_06913T0	1974	MGG_06913	118.72	15.8677	-2.82733
1	-	7602688	7603752	MGG_08624T0	986	MGG_08624	127.671	2.48029	-5.20834
6	+	40827	42258	MGG_08815T0	1333	MGG_08815	129.981	28.5664	-2.14733
5	+	2610520	2614004	MGG_00521T0	3485	MGG_00521	134.515	4.64404	-4.58558
7	+	2200581	2204849	MGG_02611T0	4019	MGG_02611	135.275	19.7471	-2.71553
3	+	4453577	4454264	MGG_05059T0	519	MGG_05059	137.01	0.088926	-6.98572
1	+	2019747	2020576	MGG_11897T0	450	MGG_11897	146.469	6.14186	-4.36797
4	-	2499275	2502416	MGG_14872T0	2749	MGG_14872	147.435	47.1038	-1.62561
5	-	501837	503077	MGG_01104T0	1163	MGG_01104	155.101	47.2347	-1.69434
2	-	5605500	5608025	MGG_08074T0	2212	MGG_08074	170.12	34.4675	-2.27044
1	-	7597429	7600149	MGG_08622T0	2251	MGG_08622	178.819	14.0232	-3.58129
3	-	2859430	2860379	MGG_06185T0	527	MGG_06185	183.448	18.9025	-3.21219
4	+	3615959	3617387	MGG_06472T0	1264	MGG_06472	184.172	6.42449	-4.64043
7	+	2198634	2200418	MGG_02612T0	1562	MGG_02612	221.061	57.1345	-1.93349
5	-	2598978	2599732	MGG_00527T0	624	MGG_00527	231.228	0.121091	-7.69449
5	+	3308796	3310975	MGG_00312T0	2084	MGG_00312	262.494	66.8886	-1.95653
5	-	1615485	1617203	MGG_00789T0	963	MGG_00789	303.38	55.7697	-2.42268
6	+	1638330	1639960	MGG_14904T0	1533	MGG_14904	481.612	119.935	-1.99663
6	-	1776056	1778934	MGG_17677T0	2475	MGG_17677	501.27	84.3455	-2.55707
5	-	2819116	2820853	MGG_00460T0	1665	MGG_00460	537.104	75.7093	-2.81041
3	+	6277642	6278438	MGG_07929T0	360	MGG_07929	588.008	2.30215	-7.47874
7	+	1203521	1205321	MGG_12574T0	1734	MGG_12574	593.012	162.599	-1.86033
1	-	4481490	4482932	MGG_09952T0	822	MGG_09952	606.302	2.85837	-7.29828
1	+	1532319	1533407	MGG_02355T0	1089	MGG_02355	656.365	82.0464	-2.98471
5	+	3423331	3424264	MGG_00283T0	848	MGG_00283	819.127	35.2004	-4.50177
4	-	1120832	1121712	MGG_03654T0	699	MGG_03654	825.85	0.211778	-9.41436
7	-	3106010	3107682	MGG_09640T0	1599	MGG_09640	911.233	0.486125	-9.2617
3	+	3313618	3316968	MGG_16792T0	3270	MGG_16792	1015.67	72.9958	-3.78026
5	+	3417747	3418459	MGG_11610T0	529	MGG_11610	1661.03	19.9699	-6.30848
1	+	1673905	1674361	MGG_02392T0	192	MGG_02392	1795.86	0.156528	-10.6015
3	-	2159840	2164696	MGG_13239T0	4493	MGG_13239	1987.52	553.331	-1.84287
4	+	5426962	5428011	MGG_13654T0	853	MGG_13654	2839.5	540.72	-2.39052
1	-	7113310	7114060	MGG_04599T0	690	MGG_04599	5087.85	687.367	-2.88609
3	-	6433003	6434135	MGG_07975T0	1133	MGG_07975	7231.47	1613.21	-2.16366
