# Supplementary material for: Comparative profiling of canonical and non-canonical small RNAs in the rice blast fungus, Magnaporthe oryzae
Source: Front Microbiol. 2022 Sep 26;13:995334. doi: 10.3389/fmicb.2022.995334 (PMC9549407; doi:10.3389/fmicb.2022.995334)
Supplement: Supplementary Data Sheet 3 — sRNA producing loci. [file Data_Sheet_3.XLSX]

## Sheet: Data sheet 3_sRNA producing loc
ClusterID	Chr	Start	End	KJ201_RPKM	Moeri1_RPKM	Modcl1_RPKM	Modcl2_RPKM	Modcl12_RPKM	MoERI-1_dependency	MoDCL1_dependency	MoDCL2_dependency	MoDCL1/2_dependency
Cluster_1	1	209	528	13856.1	19416	14967	4149.44	3701.91	-	-	-	-
Cluster_1011	1	5659050	5659314	12.6254	29.9851	33.635	11.1757	17.1741	-	-	-	-
Cluster_1012	1	5660700	5661226	6568.38	8953.11	6616.26	1543.91	1848.93	-	-	MoDCL2_dependent	-
Cluster_1013	1	5662500	5662778	4571.02	5257.52	3800.04	666.339	700.618	-	-	MoDCL2_dependent	MoDCL1/2_dependent
Cluster_1019	1	5717632	5717733	27.8446	0	2.62439	6.25966	3.7409	MoERI-1_dependent	MoDCL1_dependent	-	MoDCL1/2_dependent
Cluster_1021	1	5732167	5732433	27.802	31.5632	33.8803	2.77292	0	-	-	MoDCL2_dependent	MoDCL1/2_dependent
Cluster_1025	1	5746698	5746814	315.172	301.919	335.9	3.63348	0	-	-	MoDCL2_dependent	MoDCL1/2_dependent
Cluster_1026	1	5770250	5770728	142.947	710.106	265.896	15.2105	18.9706	-	-	MoDCL2_dependent	MoDCL1/2_dependent
Cluster_1027	1	5774209	5774376	15.5927	71.8205	25.3953	1.89289	6.78738	-	-	MoDCL2_dependent	-
Cluster_1038	1	5863461	5863618	41.7965	105.425	84.4152	93.2902	139.581	-	-	-	-
Cluster_1040	1	5880333	5880645	34.386	16.9146	22.9382	48.9705	40.5684	-	-	-	-
Cluster_1074	1	6025195	6025312	24.927	0	62.3013	84.657	27.4493	MoERI-1_dependent	-	-	-
Cluster_1075	1	6025661	6026580	15.1876	11.224	24.0836	34.2828	23.8457	-	-	-	-
Cluster_1094	1	6076236	6077811	14.4831	10.8137	21.4575	27.363	19.0715	-	-	-	-
Cluster_113	1	714802	715040	27.5716	94.7427	39.5368	3.98462	5.55634	-	-	MoDCL2_dependent	MoDCL1/2_dependent
Cluster_1142	1	6314759	6315223	36.366	2.06794	1.71377	8.62952	0.814291	MoERI-1_dependent	MoDCL1_dependent	-	MoDCL1/2_dependent
Cluster_1146	1	6324224	6324488	18.5435	3.63455	0	17.5618	10.0182	MoERI-1_dependent	MoDCL1_dependent	-	-
Cluster_1147	1	6329961	6330363	95.8681	152.163	75.497	129.486	141.452	-	-	-	-
Cluster_116	1	743134	743270	86.5442	104.066	78.9344	36.415	29.1708	-	-	-	-
Cluster_1170	1	6435269	6435392	54.1968	101.413	124.989	96.8042	132.087	-	-	-	-
Cluster_1172	1	6468250	6469172	2897.26	4731.53	3228.34	531.198	604.038	-	-	MoDCL2_dependent	MoDCL1/2_dependent
Cluster_1173	1	6469867	6471526	4952.06	9409.71	6425.84	457.941	510.607	-	-	MoDCL2_dependent	MoDCL1/2_dependent
Cluster_1174	1	6471900	6472525	10376.3	20156.9	14854.4	777.554	820.951	-	-	MoDCL2_dependent	MoDCL1/2_dependent
Cluster_1179	1	6497375	6499598	61.0057	32.2646	53.0008	77.6418	84.8122	-	-	-	-
Cluster_1189	1	6571012	6571784	246.502	440.299	212.188	352.01	477.672	-	-	-	-
Cluster_1202	1	6657652	6657905	447.927	706.367	465.695	174.508	232.224	-	-	-	-
Cluster_1208	1	6674511	6674958	2438.08	2590.39	1816.61	558.443	564.211	-	-	MoDCL2_dependent	MoDCL1/2_dependent
Cluster_1209	1	6675151	6677898	3706.55	4031.86	3562.05	1032.19	988.385	-	-	-	-
Cluster_121	1	789954	790161	13.586	15.065	11.5245	7.12654	10.039	-	-	-	-
Cluster_1210	1	6678050	6678369	3969.16	3213.95	4145.88	1270.07	1073.09	-	-	-	-
Cluster_1211	1	6678552	6678863	16.411	12.3411	20.8812	2.03288	1.82234	-	-	MoDCL2_dependent	MoDCL1/2_dependent
Cluster_1213	1	6679700	6679976	11143.2	26437.3	16440.2	2142.16	2692.05	-	-	MoDCL2_dependent	MoDCL1/2_dependent
Cluster_1214	1	6680201	6680528	997	1994.6	1393	339.314	446.002	-	-	-	-
Cluster_1215	1	6681150	6681428	4327.49	6034.12	4062.72	748.21	837.208	-	-	MoDCL2_dependent	MoDCL1/2_dependent
Cluster_1216	1	6683750	6684024	1095.95	1727.31	1186.5	485.322	575.02	-	-	-	-
Cluster_1218	1	6686452	6686704	181.039	192.285	203.005	16.3074	22.4899	-	-	MoDCL2_dependent	MoDCL1/2_dependent
Cluster_1219	1	6691650	6692714	4979.29	9952.56	6560.7	1075.2	1186.23	-	-	MoDCL2_dependent	MoDCL1/2_dependent
Cluster_122	1	796550	796828	9232.35	14975.3	9806.88	725.847	737.314	-	-	MoDCL2_dependent	MoDCL1/2_dependent
Cluster_1220	1	6694350	6694506	80.7903	139.93	108.744	18.2373	29.0639	-	-	MoDCL2_dependent	-
Cluster_1226	1	6789912	6790319	253.105	129.665	253.992	46.8603	48.7374	-	-	MoDCL2_dependent	MoDCL1/2_dependent
Cluster_1227	1	6790600	6791326	4220.9	2525.68	2893.8	601.747	461.62	-	-	MoDCL2_dependent	MoDCL1/2_dependent
Cluster_1228	1	6791800	6792218	974.563	783.916	901.09	251.075	231.851	-	-	-	MoDCL1/2_dependent
Cluster_1230	1	6795700	6795857	82.266	139.039	116.493	32.2153	28.8788	-	-	-	-
Cluster_1232	1	6816023	6816274	21.1639	43.9622	23.2327	0	2.25795	-	-	MoDCL2_dependent	MoDCL1/2_dependent
Cluster_1239	1	6871228	6871426	11.0472	2.42303	27.4435	22.8836	17.1741	-	-	-	-
Cluster_124	1	798750	799078	14480.7	26890	18649	1552.94	1703.12	-	-	MoDCL2_dependent	MoDCL1/2_dependent
Cluster_1240	1	6871570	6873504	16.5341	35.4735	46.1189	49.8524	36.3374	-	-	-	-
Cluster_125	1	800550	800828	14018.1	29194.7	19828.8	2777.17	3465.04	-	-	MoDCL2_dependent	MoDCL1/2_dependent
Cluster_1267	1	6979616	6979763	361.369	726.169	341.698	505.351	846.907	-	-	-	-
Cluster_127	1	811923	812239	17.7994	69.0795	44.4569	2.66762	7.77184	-	-	MoDCL2_dependent	-
Cluster_1270	1	6981327	6981570	32.5766	39.4865	92.7178	66.3447	40.4264	-	-	-	-
Cluster_128	1	818503	819114	319.979	657.61	540.973	41.3896	51.3256	-	-	MoDCL2_dependent	MoDCL1/2_dependent
Cluster_1286	1	7112991	7114521	47.11	48.2897	64.4469	69.9718	104.706	-	-	-	-
Cluster_1287	1	7117854	7120157	40.0265	30.8314	25.6086	45.4793	60.8664	-	-	-	-
Cluster_1288	1	7156455	7158598	17.7892	20.0367	45.4554	44.007	48.1325	-	-	-	-
Cluster_1297	1	7204724	7204833	8764.68	22249.5	6870.99	15778.6	12915.6	-	-	-	-
Cluster_1298	1	7212333	7213045	16.8235	16.5086	49.3272	53.4255	41.6569	-	-	-	-
Cluster_1299	1	7213404	7213706	11.7266	14.2975	17.9927	23.377	19.392	-	-	-	-
Cluster_1307	1	7240003	7240185	26.8983	11.8622	11.6512	16.7899	7.26598	-	-	-	-
Cluster_131	1	824762	825902	195.71	151.293	229.489	31.0567	29.4973	-	-	MoDCL2_dependent	MoDCL1/2_dependent
Cluster_1319	1	7339810	7341091	73.4239	42.3208	72.4218	98.8727	71.6728	-	-	-	-
Cluster_1324	1	7356504	7356715	11.3539	9.09499	13.8185	6.49205	23.2787	-	-	-	-
Cluster_1339	1	7401808	7403596	19.3406	30.8571	35.0602	42.5491	43.5309	-	-	-	-
Cluster_1344	1	7417696	7418669	11.6684	4.93074	10.8968	21.3341	15.9209	-	-	-	-
Cluster_1349	1	7441268	7441401	119.039	661.926	326.846	271.746	455.954	-	-	-	-
Cluster_1352	1	7444447	7444578	65.9941	168.466	150.742	164.089	191.8	-	-	-	-
Cluster_1354	1	7468348	7469819	12.3915	2.4461	1.89203	2.65039	1.28427	-	MoDCL1_dependent	-	MoDCL1/2_dependent
Cluster_1355	1	7470661	7471234	129.427	49.8181	55.2794	188.123	138.472	-	-	-	-
Cluster_1356	1	7471331	7473118	96.2323	28.4581	56.5133	108.791	98.7393	-	-	-	-
Cluster_136	1	828719	829020	514.914	1813.85	790.788	16.4533	18.2012	-	-	MoDCL2_dependent	MoDCL1/2_dependent
Cluster_1366	1	7519050	7519323	135.445	333.021	224.285	34.7377	45.6719	-	-	-	-
Cluster_1367	1	7519902	7520177	464.362	696.089	537.838	118.782	116.784	-	-	-	-
Cluster_1368	1	7520900	7521169	3741.61	5163.23	4136.08	699.209	927.02	-	-	MoDCL2_dependent	MoDCL1/2_dependent
Cluster_1369	1	7521350	7521518	14.8799	18.5622	17.3554	3.76325	4.49799	-	-	-	-
Cluster_1375	1	7553938	7554070	34.7198	58.1528	55.2216	1.59653	5.72471	-	-	MoDCL2_dependent	MoDCL1/2_dependent
Cluster_138	1	831670	832275	1327.9	2648.99	1839.67	84.2968	46.8385	-	-	MoDCL2_dependent	MoDCL1/2_dependent
Cluster_139	1	832427	833205	1240.14	2180.2	1464.15	146.544	108.056	-	-	MoDCL2_dependent	MoDCL1/2_dependent
Cluster_14	1	36654	36838	28.3042	23.4666	18.007	0	0	-	-	MoDCL2_dependent	MoDCL1/2_dependent
Cluster_140	1	837627	840173	1363.28	2347.64	1607.09	144.978	123.619	-	-	MoDCL2_dependent	MoDCL1/2_dependent
Cluster_1400	1	7741000	7741377	789.07	1766.33	1358.01	254.344	325.716	-	-	-	-
Cluster_1401	1	7746244	7746600	29.8434	191.365	79.2958	8.28761	9.55191	-	-	-	-
Cluster_1404	1	7760357	7760480	22.0174	48.7562	52.7973	1.71335	0	-	-	MoDCL2_dependent	MoDCL1/2_dependent
Cluster_1406	1	7779122	7779264	129.833	317.588	194.131	5.93639	7.98234	-	-	MoDCL2_dependent	MoDCL1/2_dependent
Cluster_141	1	847129	847426	82.7664	494.299	244.983	1.41914	3.18039	-	-	MoDCL2_dependent	MoDCL1/2_dependent
Cluster_1410	1	7795500	7795778	19179.2	41003.2	29915.5	8841.69	11277.2	-	-	-	-
Cluster_1411	1	7796550	7797222	8579.05	13038.5	9258.3	2083.59	2281.32	-	-	MoDCL2_dependent	-
Cluster_1412	1	7797653	7798527	17112.8	25351.3	17664.8	5901.62	6955.07	-	-	-	-
Cluster_1413	1	7798650	7798926	7194.55	10013.3	8102.21	663.914	583.174	-	-	MoDCL2_dependent	MoDCL1/2_dependent
Cluster_1414	1	7800100	7800425	6411.41	9979.03	5670.73	1185.67	1070.13	-	-	MoDCL2_dependent	MoDCL1/2_dependent
Cluster_1415	1	7800850	7801117	630.028	1099.68	764.416	139.311	148.585	-	-	MoDCL2_dependent	MoDCL1/2_dependent
Cluster_1417	1	7812758	7813078	43.9423	56.9716	38.1029	0.658569	0	-	-	MoDCL2_dependent	MoDCL1/2_dependent
Cluster_1419	1	7813952	7815275	6089.11	11503.9	7915.25	681.845	663.703	-	-	MoDCL2_dependent	MoDCL1/2_dependent
Cluster_142	1	847598	847786	298.627	1286.17	732.45	320.597	380.846	-	-	-	-
Cluster_1422	1	7833224	7833455	11.2727	47.7684	34.4239	0	0	-	-	MoDCL2_dependent	MoDCL1/2_dependent
Cluster_1427	1	7868533	7868926	12.1917	39.0645	24.9551	3.21743	2.88421	-	-	-	-
Cluster_1428	1	7869027	7869333	12.254	11.7588	7.79599	0	0.617371	-	-	MoDCL2_dependent	MoDCL1/2_dependent
Cluster_1429	1	7871664	7871875	241.393	1078.89	613.667	8.98899	21.488	-	-	MoDCL2_dependent	MoDCL1/2_dependent
Cluster_143	1	848215	848403	713.049	1719.99	1235.08	71.742	60.2922	-	-	MoDCL2_dependent	MoDCL1/2_dependent
Cluster_1434	1	7889764	7889875	132.311	235.558	217.305	8.54359	11.9136	-	-	MoDCL2_dependent	MoDCL1/2_dependent
Cluster_1435	1	7915440	7915723	4053.02	3269.32	2228.22	731.64	592.781	-	-	MoDCL2_dependent	MoDCL1/2_dependent
Cluster_1436	1	7917550	7917826	2191.5	4233.54	2799.98	550.525	695.428	-	-	-	-
Cluster_1437	1	7918350	7919195	6105.34	10376.5	6976.67	557.656	655.503	-	-	MoDCL2_dependent	MoDCL1/2_dependent
Cluster_1438	1	7919759	7919920	71.8118	123.665	61.7385	0	0	-	-	MoDCL2_dependent	MoDCL1/2_dependent
Cluster_144	1	848508	849164	28.8979	83.0074	80.4081	4.65817	2.30385	-	-	MoDCL2_dependent	MoDCL1/2_dependent
Cluster_1440	1	7921503	7921740	33.4013	43.5226	38.026	4.00143	5.57978	-	-	MoDCL2_dependent	MoDCL1/2_dependent
Cluster_1443	1	7925500	7926126	19860.7	32296.1	22386.5	4903.29	6222.74	-	-	MoDCL2_dependent	-
Cluster_1444	1	7933857	7933975	30.8947	32.5262	24.7093	0	0	-	-	MoDCL2_dependent	MoDCL1/2_dependent
Cluster_1449	1	7977101	7977662	14.4821	35.4903	30.9477	0	0.673495	-	-	MoDCL2_dependent	MoDCL1/2_dependent
Cluster_145	1	852819	852922	57.6416	111.789	102.937	2.04604	0	-	-	MoDCL2_dependent	MoDCL1/2_dependent
Cluster_1452	2	6430	7179	56.3212	0.640535	83.872	2.11023	2.52224	MoERI-1_dependent	-	MoDCL2_dependent	MoDCL1/2_dependent
Cluster_1455	2	24083	24221	140.389	618.822	290.034	22.1432	15.0585	-	-	MoDCL2_dependent	MoDCL1/2_dependent
Cluster_1457	2	58528	58730	51.0484	213.755	96.4465	2.08655	1.87045	-	-	MoDCL2_dependent	MoDCL1/2_dependent
Cluster_146	1	857600	858127	13518.8	18706.1	13267	2644.07	2891.45	-	-	MoDCL2_dependent	MoDCL1/2_dependent
Cluster_1470	2	147851	147993	1128.88	1268.66	1119.05	11.8728	7.98234	-	-	MoDCL2_dependent	MoDCL1/2_dependent
Cluster_1489	2	279002	279119	14.244	20.5026	21.5223	27.9188	38.7519	-	-	-	-
Cluster_1494	2	349516	349662	109.867	156.087	228.754	178.265	204.443	-	-	-	-
Cluster_150	1	904117	904843	32.2808	0.660828	3.10336	2.32223	1.56128	MoERI-1_dependent	MoDCL1_dependent	MoDCL2_dependent	MoDCL1/2_dependent
Cluster_1504	2	489297	490197	10.4159	4.26454	16.7874	19.318	11.3349	-	-	-	-
Cluster_151	1	904945	905341	19.4641	1.21152	2.34274	2.12871	0	MoERI-1_dependent	MoDCL1_dependent	MoDCL2_dependent	MoDCL1/2_dependent
Cluster_1512	2	534617	535635	29.5698	17.6729	59.2358	68.0047	43.4246	-	-	-	-
Cluster_152	1	968527	968715	11.0808	38.2788	19.0338	0	0	-	-	MoDCL2_dependent	MoDCL1/2_dependent
Cluster_1530	2	607774	609538	24.0322	0.81592	0.450789	1.85176	1.28514	MoERI-1_dependent	MoDCL1_dependent	MoDCL2_dependent	MoDCL1/2_dependent
Cluster_1552	2	765693	765966	242.657	376.076	142.727	374.395	341.155	-	-	-	-
Cluster_1558	2	778819	779089	13.5021	1.77689	8.3446	22.6352	26.5881	MoERI-1_dependent	-	-	-
Cluster_156	1	1008011	1008339	24.7696	65.0895	72.7309	1.92752	6.33558	-	-	MoDCL2_dependent	-
Cluster_157	1	1008490	1009006	29.4715	75.3113	75.5124	12.6609	10.6173	-	-	-	-
Cluster_1570	2	801560	803213	24.0707	40.488	32.1508	45.3229	40.4574	-	-	-	-
Cluster_1574	2	808390	808589	30.8814	40.9846	65.9329	85.2499	88.2871	-	-	-	-
Cluster_1578	2	822108	822285	13.5348	25.7499	29.2019	39.2909	42.6928	-	-	-	-
Cluster_158	1	1009258	1009486	166.746	173.598	152.877	15.2511	19.8858	-	-	MoDCL2_dependent	MoDCL1/2_dependent
Cluster_1580	2	823083	823694	26.7644	8.63727	37.0916	45.8735	18.2422	-	-	-	-
Cluster_1619	2	1075704	1075890	1888.87	1361.9	2012.92	2173.14	2368.55	-	-	-	-
Cluster_1620	2	1088800	1089710	33.537	4.21768	16.8942	20.1479	14.3244	MoERI-1_dependent	-	-	-
Cluster_1621	2	1089828	1090190	13.2357	5.96388	3.6611	13.3897	6.26239	-	-	-	-
Cluster_165	1	1022997	1023220	95.7519	77.4502	91.5243	18.4281	25.4146	-	-	MoDCL2_dependent	-
Cluster_1651	2	1228662	1229444	498.553	2070.27	907.555	939.85	1951	-	-	-	-
Cluster_1652	2	1229671	1230013	10.0505	11.9239	9.688	15.097	22.6478	-	-	-	-
Cluster_1660	2	1256708	1258002	23.6653	15.3865	40.9681	49.8354	29.1987	-	-	-	-
Cluster_1661	2	1258287	1258787	370.808	433.704	230.871	451.409	435.261	-	-	-	-
Cluster_168	1	1025172	1025296	41.1598	15.4762	25.6513	8.49766	1.52351	-	-	MoDCL2_dependent	MoDCL1/2_dependent
Cluster_1684	2	1394095	1394634	16.4259	10.6811	4.18004	26.5871	14.7207	-	-	-	-
Cluster_170	1	1037221	1037332	14.0756	77.7991	56.1171	0	0	-	-	MoDCL2_dependent	MoDCL1/2_dependent
Cluster_1709	2	1503364	1503647	17.2986	64.4202	27.162	27.5528	58.744	-	-	-	-
Cluster_171	1	1038121	1038245	27.7198	176.041	97.2613	0	0	-	-	MoDCL2_dependent	MoDCL1/2_dependent
Cluster_1715	2	1511737	1511901	61.6065	36.5671	52.5279	70.0332	69.1154	-	-	-	-
Cluster_1716	2	1512005	1512746	13.2132	4.53215	18.4221	24.3164	10.1979	-	-	-	-
Cluster_1721	2	1523102	1523450	10.1765	31.019	20.1845	22.1037	44.5146	-	-	-	-
Cluster_1722	2	1523633	1524769	67.0251	177.588	73.8492	121.696	139.691	-	-	-	-
Cluster_1727	2	1580472	1580741	17.0372	0	2.9561	15.2768	4.21373	MoERI-1_dependent	MoDCL1_dependent	-	-
Cluster_1744	2	1625887	1626073	19.5999	5.15872	1.42507	8.49766	0	-	MoDCL1_dependent	-	MoDCL1/2_dependent
Cluster_1761	2	1686619	1686867	19.7399	7.73808	26.7201	40.3639	18.2821	-	-	-	-
Cluster_1788	2	1799822	1800532	152.865	801.403	412.342	22.7067	15.6986	-	-	MoDCL2_dependent	MoDCL1/2_dependent
Cluster_1789	2	1800835	1801550	46.9082	287.521	167.565	7.07386	6.34122	-	-	MoDCL2_dependent	MoDCL1/2_dependent
Cluster_1800	2	1834643	1834878	18.6157	4.08307	10.1514	22.8677	36.1753	-	-	-	-
Cluster_1815	2	1922890	1923255	29.6783	15.773	18.8813	32.6217	41.9237	-	-	-	-
Cluster_187	1	1243997	1244107	44.5045	106.856	72.2901	9.57918	12.0219	-	-	MoDCL2_dependent	-
Cluster_1870	2	2191548	2191797	86.5904	83.8137	100.064	106.641	133.531	-	-	-	-
Cluster_1871	2	2194942	2195396	50.0149	135.791	73.272	7.42703	9.57061	-	-	MoDCL2_dependent	MoDCL1/2_dependent
Cluster_1873	2	2195773	2195968	11.2172	50.4364	29.225	0.540364	3.87519	-	-	MoDCL2_dependent	-
Cluster_1875	2	2196820	2196954	22.542	171.855	59.3426	3.1454	0	-	-	MoDCL2_dependent	MoDCL1/2_dependent
Cluster_188	1	1246116	1246229	35.0271	31.8425	17.5927	7.45989	0	-	-	MoDCL2_dependent	MoDCL1/2_dependent
Cluster_1881	2	2216957	2217114	73.6414	374.336	181.493	6.04038	3.60985	-	-	MoDCL2_dependent	MoDCL1/2_dependent
Cluster_1883	2	2235882	2236008	30.5865	78.0563	50.4883	6.69022	4.49799	-	-	MoDCL2_dependent	MoDCL1/2_dependent
Cluster_1889	2	2338890	2339264	150.112	186.645	270.025	260.892	270.24	-	-	-	-
Cluster_189	1	1248200	1248464	140.457	257.145	217.372	17.961	23.6144	-	-	MoDCL2_dependent	MoDCL1/2_dependent
Cluster_1898	2	2426302	2426569	12.8736	20.6639	6.45286	0	0	-	-	MoDCL2_dependent	MoDCL1/2_dependent
Cluster_190	1	1249950	1250227	3648.21	2519.18	2458.78	370.13	231.2	-	-	MoDCL2_dependent	MoDCL1/2_dependent
Cluster_1902	2	2437839	2438042	47.2053	44.9037	50.9236	31.1441	41.8778	-	-	-	-
Cluster_1907	2	2442155	2442423	1957.65	1230.73	1301.09	521.351	486.387	-	-	-	MoDCL1/2_dependent
Cluster_191	1	1250350	1250601	59.7568	38.228	34.849	13.0139	15.8057	-	-	MoDCL2_dependent	-
Cluster_1910	2	2485458	2485650	13.0199	4.99751	5.52216	24.1475	11.8072	-	-	-	-
Cluster_192	1	1251750	1252026	11692.3	9504.83	10500.3	1451.14	1094.48	-	-	MoDCL2_dependent	MoDCL1/2_dependent
Cluster_1944	2	2665544	2665674	13.6208	0	10.1948	17.832	2.90639	MoERI-1_dependent	-	-	-
Cluster_1947	2	2682835	2683370	32.9027	53.805	25.2678	47.0723	42.7267	-	-	-	-
Cluster_1961	2	2742082	2742343	65.0498	32.1679	18.788	72.2659	43.4288	-	-	-	-
Cluster_1975	2	2788544	2789483	13.0893	10.7295	8.18621	1.90768	0.804752	-	-	MoDCL2_dependent	MoDCL1/2_dependent
Cluster_1992	2	2859352	2859801	1597.65	1125.14	439.215	1592.3	1600.1	-	-	-	-
Cluster_2	1	800	1072	1996.26	2065.44	1497.32	699.632	600.779	-	-	-	-
Cluster_200	1	1333213	1333411	16.3078	10.9037	18.0725	4.78959	2.86236	-	-	-	MoDCL1/2_dependent
Cluster_2006	2	2960732	2961780	34.8855	24.7205	20.2339	64.6503	50.1131	-	-	-	-
Cluster_2034	2	3058625	3058844	14.2684	0	4.84135	6.73605	8.62628	MoERI-1_dependent	-	-	-
Cluster_2035	2	3058961	3059081	19.0959	0	4.41773	16.6837	15.743	MoERI-1_dependent	-	-	-
Cluster_205	1	1383003	1383148	17.2402	16.5435	25.5924	11.6271	13.0287	-	-	-	-
Cluster_2054	2	3124188	3124590	32.1288	68.6225	28.6823	52.4234	55.4528	-	-	-	-
Cluster_2062	2	3163850	3164021	1147.58	2191.19	1633.01	83.8038	89.4863	-	-	MoDCL2_dependent	MoDCL1/2_dependent
Cluster_2063	2	3164118	3165367	485.772	826.426	402.477	80.821	95.4409	-	-	MoDCL2_dependent	MoDCL1/2_dependent
Cluster_2065	2	3166188	3166899	654.695	962.558	804.325	15.2647	20.1935	-	-	MoDCL2_dependent	MoDCL1/2_dependent
Cluster_2076	2	3200417	3202362	10.9782	26.6397	23.8489	29.7964	24.6707	-	-	-	-
Cluster_2117	2	3475493	3475720	13.7656	2.11348	2.33536	11.1405	6.65781	MoERI-1_dependent	MoDCL1_dependent	-	-
Cluster_212	1	1532322	1533671	12.8945	0.711284	0.687712	8.9827	4.90144	MoERI-1_dependent	MoDCL1_dependent	-	-
Cluster_2128	2	3533602	3533888	583.074	450.405	147.361	578.435	539.664	-	-	-	-
Cluster_2138	2	3574407	3574652	14.0296	11.7492	10.278	15.053	18.506	-	-	-	-
Cluster_2178	2	3836311	3836416	10.9119	4.56915	2.52442	4.01413	3.59839	-	-	-	-
Cluster_2186	2	3886659	3888464	10.7333	5.18301	7.63619	10.9166	6.17508	-	-	-	-
Cluster_2201	2	3981460	3981630	11.6413	9.87743	3.1184	3.09915	2.22253	-	-	-	-
Cluster_2215	2	4012110	4012994	36.88	57.7993	44.5271	46.4872	69.6679	-	-	-	-
Cluster_2234	2	4072997	4073490	12.0428	40.8721	11.8284	19.4498	22.2253	-	-	-	-
Cluster_226	1	1587160	1587409	15.0592	38.535	86.7578	0	0	-	-	MoDCL2_dependent	MoDCL1/2_dependent
Cluster_2278	2	4177669	4179130	15.0429	41.3757	25.5811	22.5743	30.7747	-	-	-	-
Cluster_2355	2	4574644	4574788	26.7632	6.66335	16.5665	23.4158	44.605	-	-	-	-
Cluster_2362	2	4633939	4634218	113.119	164.219	123.506	13.5963	34.5329	-	-	MoDCL2_dependent	-
Cluster_2363	2	4634336	4635867	68.7139	136.784	77.2165	8.67194	8.26737	-	-	MoDCL2_dependent	MoDCL1/2_dependent
Cluster_2364	2	4635966	4637077	135.754	165.39	111.656	7.30294	6.46155	-	-	MoDCL2_dependent	MoDCL1/2_dependent
Cluster_2371	2	4667359	4668059	27.6766	28.443	76.8685	68.9427	43.1807	-	-	-	-
Cluster_2372	2	4668210	4670532	14.9376	17.6656	29.2232	37.9372	26.1976	-	-	-	-
Cluster_2399	2	4818229	4818359	11.2172	0	4.0779	21.8847	4.35959	MoERI-1_dependent	-	-	-
Cluster_2404	2	4838444	4840509	19.3691	18.5864	16.3017	39.0357	28.3602	-	-	-	-
Cluster_2428	2	4987867	4989679	27.0746	3.83915	4.6079	20.9346	15.8472	MoERI-1_dependent	MoDCL1_dependent	-	-
Cluster_2430	2	5005582	5005818	150.502	470.613	242.601	282.626	364.223	-	-	-	-
Cluster_244	1	1673806	1673936	16.8258	9.22617	33.6427	28.3691	15.9852	-	-	-	-
Cluster_2440	2	5173259	5174413	14.1707	3.11803	0.918765	2.28273	2.29187	-	MoDCL1_dependent	MoDCL2_dependent	MoDCL1/2_dependent
Cluster_2442	2	5179339	5179495	500.099	256.795	328.781	534.96	590.966	-	-	-	-
Cluster_2443	2	5259562	5259700	13.586	102.558	61.4641	0.763558	0	-	-	MoDCL2_dependent	MoDCL1/2_dependent
Cluster_2446	2	5281768	5282047	47.0397	0	81.7042	0	2.03135	MoERI-1_dependent	-	MoDCL2_dependent	MoDCL1/2_dependent
Cluster_2447	2	5282289	5283393	31.7007	0	45.2577	1.90889	0.342238	MoERI-1_dependent	-	MoDCL2_dependent	MoDCL1/2_dependent
Cluster_2450	2	5294550	5295878	9097.32	17249.4	11728	1341.97	1414.45	-	-	MoDCL2_dependent	MoDCL1/2_dependent
Cluster_2451	2	5296450	5296722	1968.69	3308.06	2247.68	203.382	219.475	-	-	MoDCL2_dependent	MoDCL1/2_dependent
Cluster_2452	2	5298050	5298574	4041.35	6287.71	4353.57	456.474	380.355	-	-	MoDCL2_dependent	MoDCL1/2_dependent
Cluster_2453	2	5299050	5299306	3744.86	4768.56	3333.49	253.961	241.31	-	-	MoDCL2_dependent	MoDCL1/2_dependent
Cluster_2454	2	5299600	5299878	840.769	1813.77	1149.88	335.065	484.521	-	-	-	-
Cluster_2455	2	5300450	5300827	1859.67	2908.47	2196.8	351.05	334.235	-	-	MoDCL2_dependent	MoDCL1/2_dependent
Cluster_2456	2	5301150	5301578	3259.61	4529.14	3137.72	470.23	509.807	-	-	MoDCL2_dependent	MoDCL1/2_dependent
Cluster_2457	2	5301800	5302074	16823.6	24009.9	16482.3	2530.44	2572.42	-	-	MoDCL2_dependent	MoDCL1/2_dependent
Cluster_2458	2	5302784	5303378	11849.3	16787.2	12090.1	3690.65	4127.83	-	-	-	-
Cluster_2459	2	5303700	5303971	581.14	891.364	647.01	252.346	290.693	-	-	-	-
Cluster_2460	2	5304750	5304905	4718.76	9053.55	6662.51	1160.44	1472.32	-	-	MoDCL2_dependent	-
Cluster_2461	2	5306663	5307347	1526.76	4302.42	3439.82	1503.39	2149.33	-	-	-	-
Cluster_2464	2	5328122	5328336	58.8939	208.494	195.082	28.5585	30.8974	-	-	-	-
Cluster_2465	2	5346685	5346825	56.5437	219.319	112.652	0	0	-	-	MoDCL2_dependent	MoDCL1/2_dependent
Cluster_2469	2	5352300	5352654	10.5925	23.0394	20.2167	1.19063	3.20196	-	-	MoDCL2_dependent	-
Cluster_2472	2	5390192	5390293	36.0948	187.629	61.6733	10.4328	35.5386	-	-	-	-
Cluster_2475	2	5393050	5393193	200.307	429.436	170.531	2.21058	2.64217	-	-	MoDCL2_dependent	MoDCL1/2_dependent
Cluster_2476	2	5394107	5394347	30.8138	166.917	53.0128	2.63427	0	-	-	MoDCL2_dependent	MoDCL1/2_dependent
Cluster_2477	2	5394820	5394976	275.088	1220.93	515.685	52.01	105.357	-	-	MoDCL2_dependent	-
Cluster_2485	2	5422365	5422512	703.608	140.338	100.977	673.084	402.249	MoERI-1_dependent	MoDCL1_dependent	-	-
Cluster_2499	2	5502693	5502944	622.467	562.907	1825.88	1473.51	1780.02	-	-	-	-
Cluster_2503	2	5542124	5542413	11.5332	0	0	16.0426	9.15161	MoERI-1_dependent	MoDCL1_dependent	-	-
Cluster_2506	2	5546356	5547583	10.8659	0.782006	2.05225	6.01138	6.31258	MoERI-1_dependent	-	-	-
Cluster_2547	2	5733560	5734250	14.3408	13.9061	13.2532	19.3944	27.6528	-	-	-	-
Cluster_2557	2	5826304	5826486	515.074	14.4983	19.6613	493.854	216.941	MoERI-1_dependent	MoDCL1_dependent	-	-
Cluster_2558	2	5828556	5829679	19.1067	0	3.65849	17.8277	6.56073	MoERI-1_dependent	MoDCL1_dependent	-	-
Cluster_2559	2	5829832	5830032	15.1031	0	40.4222	65.33	10.3904	MoERI-1_dependent	-	-	-
Cluster_2571	2	5877488	5878788	31.4882	47.607	21.0012	44.1748	46.0663	-	-	-	-
Cluster_2573	2	5894163	5894302	14.2376	3.45152	23.8367	43.2097	61.1597	-	-	-	-
Cluster_258	1	1726744	1726903	81.8863	3.01736	21.6719	68.2592	46.3378	MoERI-1_dependent	-	-	-
Cluster_2582	2	5937806	5938045	115.926	498.831	252.864	252.185	380.993	-	-	-	-
Cluster_2583	2	5938204	5938387	147.986	437.815	219.438	379.451	379.896	-	-	-	-
Cluster_259	1	1727012	1727493	11.6936	2.99227	0.551068	18.4016	16.103	-	MoDCL1_dependent	-	-
Cluster_2596	2	5996522	5996696	18.5571	0	0	7.87255	10.8572	MoERI-1_dependent	MoDCL1_dependent	-	-
Cluster_2604	2	6026291	6026526	13283.7	13299.6	3584	15110.6	15592.4	-	-	-	-
Cluster_2615	2	6055893	6056169	11.6991	7.82219	16.8066	32.0694	23.9567	-	-	-	-
Cluster_2616	2	6070963	6073274	10.5016	9.34195	17.5486	18.8765	26.6493	-	-	-	-
Cluster_2620	2	6094238	6094357	10.5035	0	2.22743	7.08376	7.93762	MoERI-1_dependent	-	-	-
Cluster_2626	2	6140852	6140952	13.5407	4.79761	14.5785	29.5039	15.1132	-	-	-	-
Cluster_2635	2	6157222	6160925	14.0642	7.51448	13.1709	18.8091	23.4167	-	-	-	-
Cluster_2637	2	6176312	6177806	17.5691	7.38588	8.4274	20.1009	19.3468	-	-	-	-
Cluster_2643	2	6190964	6192546	16.8551	14.405	25.3	32.0376	23.5249	-	-	-	-
Cluster_2656	2	6292659	6292933	123.547	274.9	161.553	203.435	215.115	-	-	-	-
Cluster_2657	2	6300086	6300481	99.1492	174.9	120.453	148.053	197.524	-	-	-	-
Cluster_2658	2	6300690	6301218	550.98	2054.43	910.153	1168.26	1427.24	-	-	-	-
Cluster_2677	2	6379153	6381568	2356.25	2340.8	2070.74	718.093	668.284	-	-	-	-
Cluster_2678	2	6381750	6382371	678.462	584.829	647.293	139.307	104.953	-	-	MoDCL2_dependent	MoDCL1/2_dependent
Cluster_2679	2	6382500	6382895	10.0204	9.10938	11.0723	1.86733	1.4348	-	-	-	MoDCL1/2_dependent
Cluster_271	1	1822250	1822573	8377.9	14963.2	11466.3	2035.32	2871.75	-	-	MoDCL2_dependent	-
Cluster_2710	2	6530170	6531041	68.762	16.7999	48.8436	71.9813	116.256	-	-	-	-
Cluster_2719	2	6601344	6601687	39.781	113.996	47.9124	62.6696	69.3975	-	-	-	-
Cluster_272	1	1823500	1823776	4035.8	6086.53	4556.5	1072.04	1411.39	-	-	-	-
Cluster_273	1	1824750	1825438	815.562	1331.2	941.978	186.084	239.714	-	-	MoDCL2_dependent	-
Cluster_2734	2	6661330	6661877	590.11	2449.24	898.891	1014.22	1723.38	-	-	-	-
Cluster_2735	2	6666958	6667200	130.845	303.32	112.269	205.517	289.618	-	-	-	-
Cluster_274	1	1825850	1826372	527.581	963.198	743.651	152.404	117.982	-	-	-	MoDCL1/2_dependent
Cluster_2757	2	6729831	6732674	24.4003	52.9036	107.172	79.8714	96.2851	-	-	-	-
Cluster_2765	2	6777904	6778028	544.317	154.762	189.179	564.245	460.101	-	-	-	-
Cluster_278	1	1840721	1840825	15.023	23.0654	38.2304	31.4087	59.9443	-	-	-	-
Cluster_2843	2	7258554	7262775	12.2395	1.36393	4.99232	8.53752	6.48963	MoERI-1_dependent	-	-	-
Cluster_2847	2	7275184	7275700	34.9217	9.76258	6.67796	32.469	16.4752	-	MoDCL1_dependent	-	-
Cluster_2858	2	7398574	7398747	1070.49	1094.02	1057.96	1479.46	1723.17	-	-	-	-
Cluster_2861	2	7446050	7446328	2542.16	4860.6	3449.64	283.516	262.307	-	-	MoDCL2_dependent	MoDCL1/2_dependent
Cluster_2862	2	7446800	7447078	1979.4	2774.16	1863.07	469.242	511.703	-	-	MoDCL2_dependent	-
Cluster_2863	2	7448300	7448573	355.592	474.489	360.215	86.4582	74.7358	-	-	MoDCL2_dependent	MoDCL1/2_dependent
Cluster_2864	2	7449102	7449421	2030.95	2079.97	1573.35	1194.42	1329.51	-	-	-	-
Cluster_2865	2	7450651	7450894	78.441	135.241	115.079	27.752	29.5423	-	-	-	-
Cluster_2868	2	7476351	7476479	92.767	517.242	227.789	0	13.2831	-	-	MoDCL2_dependent	MoDCL1/2_dependent
Cluster_2869	2	7489800	7490263	3293.28	5576.83	4265.35	1024.81	1078	-	-	-	-
Cluster_2871	2	7493200	7493385	20.8319	9.07656	22.208	3.41744	0	-	-	MoDCL2_dependent	MoDCL1/2_dependent
Cluster_2873	2	7533447	7533570	17.7833	142.368	33.4023	3.4267	12.2872	-	-	MoDCL2_dependent	-
Cluster_2877	2	7553097	7553234	15.966	8.75476	13.5434	60.7614	67.5683	-	-	-	-
Cluster_2879	2	7656620	7656796	46.1616	9.5407	12.0484	43.1063	49.3756	MoERI-1_dependent	-	-	-
Cluster_2895	2	7720059	7721272	63.5433	61.8983	78.4484	127.349	190.94	-	-	-	-
Cluster_2904	2	7856840	7856945	53.5677	38.8378	70.6837	0	0	-	-	MoDCL2_dependent	MoDCL1/2_dependent
Cluster_2946	2	8103301	8104080	56.0241	9.54595	4.4234	21.3718	36.3765	MoERI-1_dependent	MoDCL1_dependent	-	-
Cluster_2949	2	8111617	8111760	117.27	810.226	295.648	12.5266	30.385	-	-	MoDCL2_dependent	-
Cluster_2951	2	8118298	8118449	19.3143	33.3609	14.9208	0	0	-	-	MoDCL2_dependent	MoDCL1/2_dependent
Cluster_2954	2	8128553	8128704	24.1429	27.0064	23.6978	0	0	-	-	MoDCL2_dependent	MoDCL1/2_dependent
Cluster_2956	2	8138150	8138317	1215.61	2838.35	2645.88	452.401	728.512	-	-	-	-
Cluster_2959	2	8157544	8157681	90.4742	141.827	149.945	1.53826	0	-	-	MoDCL2_dependent	MoDCL1/2_dependent
Cluster_2960	2	8159814	8159965	11.0368	198.577	93.0356	2.79128	10.0088	-	-	-	-
Cluster_2967	2	8200547	8200905	11.056	18.0915	16.2888	0	0	-	-	MoDCL2_dependent	MoDCL1/2_dependent
Cluster_2970	2	8203130	8203420	12.571	28.1239	33.8185	2.54344	1.9543	-	-	-	MoDCL1/2_dependent
Cluster_2971	2	8204251	8204401	242.344	514.943	456.793	126.445	154.911	-	-	-	-
Cluster_2972	2	8205005	8205723	15.3773	8.68648	22.7039	2.78837	1.57868	-	-	MoDCL2_dependent	MoDCL1/2_dependent
Cluster_2976	2	8210843	8210993	14.5823	19.1904	23.8557	2.80989	6.29718	-	-	MoDCL2_dependent	-
Cluster_2978	2	8212450	8212782	949.984	675.567	799.982	409.423	382.952	-	-	-	-
Cluster_2981	2	8214400	8214943	2928.16	3130.37	2831.5	387.719	358.348	-	-	MoDCL2_dependent	MoDCL1/2_dependent
Cluster_2983	2	8223706	8225173	33.2998	112.01	55.2894	2.29848	3.60575	-	-	MoDCL2_dependent	MoDCL1/2_dependent
Cluster_2985	2	8227122	8227495	15.9171	63.668	43.3482	1.41248	0.506476	-	-	MoDCL2_dependent	MoDCL1/2_dependent
Cluster_2986	2	8228806	8229020	481.859	969.61	860.219	112.264	140.362	-	-	MoDCL2_dependent	-
Cluster_2987	2	8247701	8248392	780.367	874.817	831.249	259.844	305.928	-	-	-	-
Cluster_2989	2	8249300	8249621	449.411	440.902	509.071	84.3624	75.3308	-	-	MoDCL2_dependent	MoDCL1/2_dependent
Cluster_2993	2	8252132	8252282	12.4991	6.39681	22.9722	2.80989	2.51887	-	-	-	-
Cluster_2994	2	8255355	8255739	1315.28	1634.81	1324.28	412.429	403.413	-	-	-	-
Cluster_2995	2	8256001	8256288	20.3238	30.0895	36.0191	17.9902	21.0637	-	-	-	-
Cluster_2996	2	8260318	8260595	951.724	1499.04	1134.42	757.758	871.603	-	-	-	-
Cluster_2998	2	8271873	8272168	13.0641	23.5815	24.2601	6.42942	5.76352	-	-	-	-
Cluster_2999	2	8279618	8279765	11.3371	16.3184	14.4252	3.58405	2.57028	-	-	-	-
Cluster_3	1	2102	2822	560.002	458.438	505.646	211.913	191.277	-	-	-	-
Cluster_3003	2	8282378	8283427	3133.02	2232.79	2545.4	406.417	341.092	-	-	MoDCL2_dependent	MoDCL1/2_dependent
Cluster_3004	2	8284527	8284729	103.128	141.316	133.188	11.476	13.0932	-	-	MoDCL2_dependent	MoDCL1/2_dependent
Cluster_3020	3	8105	8367	45.3213	116.278	87.0057	0.804359	1.4421	-	-	MoDCL2_dependent	MoDCL1/2_dependent
Cluster_3021	3	10190	15835	18.5808	39.8172	30.9671	0.709318	0.368126	-	-	MoDCL2_dependent	MoDCL1/2_dependent
Cluster_3026	3	34053	34223	898.222	4968.35	2055.8	233.676	321.156	-	-	-	-
Cluster_3042	3	78054	78372	70.0947	14.3325	11.2527	78.8626	55.8429	MoERI-1_dependent	MoDCL1_dependent	-	-
Cluster_3048	3	189751	190066	29.7598	210.943	109.812	3.34511	5.39758	-	-	MoDCL2_dependent	MoDCL1/2_dependent
Cluster_3050	3	198655	199284	5855.28	5828.45	4065.08	1455.76	1460.27	-	-	MoDCL2_dependent	MoDCL1/2_dependent
Cluster_3080	3	610299	610426	72.9936	134.106	127.314	120.305	145.777	-	-	-	-
Cluster_3103	3	763193	764454	28.9102	243.685	115.506	97.4327	161.799	-	-	-	-
Cluster_3110	3	881825	882092	12.8736	12.578	17.8695	27.2307	51.651	-	-	-	-
Cluster_3129	3	985953	986338	219.141	323.371	420.315	323.229	381.266	-	-	-	-
Cluster_3130	3	1009878	1009993	11.7745	6.25775	10.3721	8.24643	4.92823	-	-	-	-
Cluster_3132	3	1030501	1030776	258.694	580.075	409.644	118.399	166.933	-	-	-	-
Cluster_3133	3	1030900	1031221	8180.89	15198.4	8871.79	1956.42	2138.1	-	-	MoDCL2_dependent	-
Cluster_3134	3	1031613	1032191	3464.47	3423.48	2505.72	830.024	753.374	-	-	MoDCL2_dependent	MoDCL1/2_dependent
Cluster_3135	3	1037800	1039226	1461.81	1988.35	1444.1	346.04	380.745	-	-	MoDCL2_dependent	-
Cluster_3137	3	1040550	1040876	28122.1	54992.2	40584	4861.93	5723.67	-	-	MoDCL2_dependent	MoDCL1/2_dependent
Cluster_3138	3	1041800	1041933	870.084	1915.44	1645.19	229.756	322.435	-	-	-	-
Cluster_3142	3	1070758	1072122	21.5344	22.8625	37.2139	45.9646	62.187	-	-	-	-
Cluster_3145	3	1107423	1107677	40.1875	181.327	83.4847	5.393	7.43762	-	-	MoDCL2_dependent	MoDCL1/2_dependent
Cluster_3147	3	1156425	1156548	138.032	222.328	263.986	202.175	282.605	-	-	-	-
Cluster_3159	3	1207572	1208253	21.1072	8.10169	5.83841	15.9372	11.0964	-	-	-	-
Cluster_3179	3	1320164	1320471	239.193	234.411	349.677	336.707	336.602	-	-	-	-
Cluster_3183	3	1385353	1386852	34.8125	0.960162	1.23779	7.87295	1.00822	MoERI-1_dependent	MoDCL1_dependent	MoDCL2_dependent	MoDCL1/2_dependent
Cluster_3193	3	1461504	1461612	136.95	133.267	95.7175	0	0	-	-	MoDCL2_dependent	MoDCL1/2_dependent
Cluster_3194	3	1462146	1462386	36.8898	71.9641	51.9083	0.878092	1.5743	-	-	MoDCL2_dependent	MoDCL1/2_dependent
Cluster_3195	3	1462494	1462619	68.3286	57.5713	24.3859	2.5289	0	-	-	MoDCL2_dependent	MoDCL1/2_dependent
Cluster_3196	3	1463100	1463298	85.2213	161.132	128.516	3.72524	3.81647	-	-	MoDCL2_dependent	MoDCL1/2_dependent
Cluster_3198	3	1464627	1464773	22.116	19.7162	10.893	0	0	-	-	MoDCL2_dependent	MoDCL1/2_dependent
Cluster_3199	3	1465567	1465706	923.197	1960.46	1925.05	708.79	1189.22	-	-	-	-
Cluster_3210	3	1546250	1546582	109.179	348.26	134.129	1.58691	2.84511	-	-	MoDCL2_dependent	MoDCL1/2_dependent
Cluster_3218	3	1625490	1625647	11.2784	0	3.37661	8.05383	3.60985	MoERI-1_dependent	-	-	-
Cluster_3219	3	1640008	1640163	26.8799	15.4762	29.0715	31.2714	52.4088	-	-	-	-
Cluster_3220	3	1646700	1646978	5099.69	4573.26	3442.97	1096.16	748.187	-	-	MoDCL2_dependent	MoDCL1/2_dependent
Cluster_325	1	2016491	2016694	102.107	219.792	103.153	134.439	148.899	-	-	-	-
Cluster_3257	3	1917062	1917272	52.0797	27.4149	20.8264	68.742	31.4859	-	-	-	-
Cluster_3258	3	1924132	1926214	10.556	1.03695	0	8.55317	3.44802	MoERI-1_dependent	MoDCL1_dependent	-	-
Cluster_3259	3	1926545	1927836	28.3998	1.30067	2.56646	3.7545	2.92665	MoERI-1_dependent	MoDCL1_dependent	MoDCL2_dependent	MoDCL1/2_dependent
Cluster_3267	3	1962252	1962388	35.2304	10.583	14.6175	0	6.94542	-	-	MoDCL2_dependent	MoDCL1/2_dependent
Cluster_3269	3	1990838	1992079	51.1145	10.6313	4.16498	63.5962	37.1437	MoERI-1_dependent	MoDCL1_dependent	-	-
Cluster_328	1	2019486	2019606	14.7559	3.99801	17.6709	26.3427	29.9116	-	-	-	-
Cluster_3286	3	2095124	2095650	55.05	24.1705	10.3304	45.0731	13.2887	-	MoDCL1_dependent	-	-
Cluster_3295	3	2149207	2149416	602.031	103.298	145.214	773.393	753.854	MoERI-1_dependent	MoDCL1_dependent	-	-
Cluster_3296	3	2159468	2164319	81.4208	26.8017	19.8893	83.1499	74.0318	-	-	-	-
Cluster_3306	3	2177858	2179174	25.4067	9.47856	7.65382	23.0599	15.5037	-	-	-	-
Cluster_3348	3	2385678	2386468	37.5765	27.6318	52.6772	73.4929	64.0878	-	-	-	-
Cluster_3384	3	2503826	2503935	40.1348	52.8177	44.9879	81.2033	79.7258	-	-	-	-
Cluster_3396	3	2585670	2585814	23.8699	36.6484	33.133	1.46349	6.55956	-	-	MoDCL2_dependent	-
Cluster_3408	3	2627274	2627414	206.831	154.209	265.064	307.834	240.193	-	-	-	-
Cluster_3424	3	2668625	2669054	40.3041	83.3151	46.0309	66.563	87.6321	-	-	-	-
Cluster_344	1	2128258	2128529	116.843	46.9139	73.8462	127.145	87.8352	-	-	-	-
Cluster_3456	3	2812469	2812586	14.244	0	2.2655	10.8073	6.45865	MoERI-1_dependent	MoDCL1_dependent	-	-
Cluster_3458	3	2813597	2813740	31.3207	6.70994	5.56078	22.1058	5.28435	MoERI-1_dependent	MoDCL1_dependent	-	MoDCL1/2_dependent
Cluster_3496	3	2927700	2927972	12.637	16.7564	17.0537	4.26133	1.38908	-	-	-	MoDCL1/2_dependent
Cluster_351	1	2138372	2140462	16.4462	5.85354	8.43385	22.0825	10.666	-	-	-	-
Cluster_3530	3	3143322	3143498	30.1826	58.6072	46.6874	18.5597	13.954	-	-	-	-
Cluster_3542	3	3233457	3234223	42.4252	71.0873	93.9488	74.6951	140.084	-	-	-	-
Cluster_3543	3	3234341	3234876	16.354	22.4187	30.7177	29.7402	52.2607	-	-	-	-
Cluster_3563	3	3313682	3314927	13.3023	55.4904	27.9967	37.4088	26.7061	-	-	-	-
Cluster_3577	3	3365628	3366556	23.2338	32.8285	24.5641	31.1117	51.7075	-	-	-	-
Cluster_3580	3	3374868	3376520	26.4182	1.74247	2.8881	9.18488	5.26036	MoERI-1_dependent	MoDCL1_dependent	-	MoDCL1/2_dependent
Cluster_3617	3	3553990	3554411	74.9651	201.705	75.5526	127.897	162.889	-	-	-	-
Cluster_3625	3	3617344	3619685	54.3266	63.5309	33.7982	65.1311	94.256	-	-	-	-
Cluster_3626	3	3628766	3628927	232.256	758.38	1079.19	40.5776	55.1492	-	-	MoDCL2_dependent	MoDCL1/2_dependent
Cluster_3627	3	3670652	3671073	9412.2	21938	15683.5	2891.07	4311.85	-	-	-	-
Cluster_3661	3	3798030	3798426	49.7124	92.6811	56.5603	75.5691	131.191	-	-	-	-
Cluster_367	1	2215739	2217273	14.1912	5.7859	1.55513	1.99202	0.985218	-	MoDCL1_dependent	MoDCL2_dependent	MoDCL1/2_dependent
Cluster_3673	3	3879633	3879747	56.6481	29.459	59.2906	89.6578	62.9718	-	-	-	-
Cluster_3697	3	4054840	4055080	19.5299	87.9562	71.7881	41.2703	67.6947	-	-	-	-
Cluster_3707	3	4095140	4095245	11.9039	0	10.0977	18.0636	3.59839	MoERI-1_dependent	-	-	-
Cluster_3721	3	4142401	4142608	10.5669	2.31769	6.40251	16.2892	30.117	-	-	-	-
Cluster_3730	3	4151864	4151966	10.2117	0	0	11.3635	3.70422	MoERI-1_dependent	MoDCL1_dependent	-	-
Cluster_3731	3	4154753	4154984	33.3671	92.4215	31.5552	57.0189	48.2511	-	-	-	-
Cluster_3773	3	4354184	4354300	16.1627	16.5435	14.8527	7.26696	27.6859	-	-	-	-
Cluster_3786	3	4443600	4445598	39.151	4.08205	2.98495	42.507	17.114	MoERI-1_dependent	MoDCL1_dependent	-	-
Cluster_3787	3	4446161	4447711	14.9855	0.619046	0.427522	2.03944	1.09693	MoERI-1_dependent	MoDCL1_dependent	MoDCL2_dependent	MoDCL1/2_dependent
Cluster_3790	3	4460085	4460648	20.3509	13.2083	3.06024	13.2883	10.0665	-	MoDCL1_dependent	-	-
Cluster_3793	3	4466119	4466275	12.6861	10.7639	44.1773	67.5455	35.1189	-	-	-	-
Cluster_3798	3	4491722	4491971	16.3141	26.0111	86.2256	106.217	23.5196	-	-	-	-
Cluster_3843	3	4737168	4738617	27.6752	29.6333	32.9272	40.0686	44.9799	-	-	-	-
Cluster_3846	3	4749224	4749336	159.029	89.9552	56.7994	263.427	155.181	-	-	-	-
Cluster_385	1	2285763	2286191	24.823	42.5956	108.379	88.876	118.293	-	-	-	-
Cluster_3859	3	4829451	4831920	20.7138	62.0833	23.9942	23.302	42.5423	-	-	-	-
Cluster_390	1	2303032	2304373	15.2239	21.108	57.3218	43.1385	55.928	-	-	-	-
Cluster_3908	3	5020890	5021395	38.7762	0.950022	0	0.417311	0	MoERI-1_dependent	MoDCL1_dependent	MoDCL2_dependent	MoDCL1/2_dependent
Cluster_3911	3	5031868	5032061	30.2224	21.1294	6.86694	46.4069	38.1746	-	-	-	-
Cluster_392	1	2306601	2307405	45.8612	48.3341	87.6952	97.5075	93.0479	-	-	-	-
Cluster_3925	3	5119743	5120685	10.5044	3.0558	9.56706	15.5484	11.2306	-	-	-	-
Cluster_393	1	2307623	2307844	11.7827	16.2815	11.9938	29.0843	17.9512	-	-	-	-
Cluster_3951	3	5194544	5195021	19.216	0	0	9.49885	6.33679	MoERI-1_dependent	MoDCL1_dependent	-	-
Cluster_3953	3	5203782	5203901	13.1293	4.0316	2.22743	0	4.76257	-	MoDCL1_dependent	MoDCL2_dependent	-
Cluster_3962	3	5246248	5246489	275.742	652.953	311.257	504.557	548.717	-	-	-	-
Cluster_3973	3	5279509	5279727	18.1562	2.20074	2.43178	14.5006	9.53243	MoERI-1_dependent	MoDCL1_dependent	-	-
Cluster_3980	3	5303408	5303530	14.514	7.86493	17.3812	20.7287	44.9061	-	-	-	-
Cluster_3984	3	5315931	5316041	63.4426	26.1688	150.604	146.561	70.4139	-	-	-	-
Cluster_3985	3	5316267	5316392	62.4957	59.4904	141.014	123.916	86.1455	-	-	-	-
Cluster_3991	3	5343936	5344808	11.1087	24.2081	11.8549	1.45006	2.16646	-	-	MoDCL2_dependent	-
Cluster_4	1	3453	3768	187.818	162.205	151.465	24.4193	23.3895	-	-	MoDCL2_dependent	MoDCL1/2_dependent
Cluster_4026	3	5481191	5481574	50.04	115.869	51.5594	82.2609	94.2111	-	-	-	-
Cluster_4029	3	5498651	5500444	45.312	69.8369	31.5623	63.9983	71.1199	-	-	-	-
Cluster_403	1	2355507	2355872	3075.7	7398.18	3334.36	5280.67	5134.88	-	-	-	-
Cluster_4036	3	5553658	5553782	17.6399	3.86904	4.27522	0	3.04702	-	-	MoDCL2_dependent	MoDCL1/2_dependent
Cluster_4067	3	5690528	5690811	26.868	80.5252	48.7043	7.81905	10.0132	-	-	-	-
Cluster_4068	3	5691022	5691178	660.344	907.24	479.154	382.308	553.425	-	-	-	-
Cluster_4075	3	5707554	5707817	13.4655	27.3628	25.1962	13.6221	21.5493	-	-	-	-
Cluster_4079	3	5711016	5711172	661.012	821.129	496.145	373.527	544.948	-	-	-	-
Cluster_4080	3	5711383	5711666	37.1735	76.2871	50.1092	8.19138	7.343	-	-	MoDCL2_dependent	MoDCL1/2_dependent
Cluster_4095	3	5884154	5884418	81.2759	153.56	84.8405	0	0	-	-	MoDCL2_dependent	MoDCL1/2_dependent
Cluster_4100	3	5919669	5919809	15.6239	35.9821	20.8264	1.5053	0	-	-	MoDCL2_dependent	MoDCL1/2_dependent
Cluster_4112	3	6082656	6083454	14.2273	58.6174	27.7354	1.18839	3.07757	-	-	MoDCL2_dependent	-
Cluster_4113	3	6083954	6084071	41.8418	209.127	95.1511	0	0	-	-	MoDCL2_dependent	MoDCL1/2_dependent
Cluster_4118	3	6113964	6114109	70.3974	39.7044	46.6147	90.1104	79.4748	-	-	-	-
Cluster_4120	3	6172333	6172564	2075.52	10190.2	3912.27	249.971	439.985	-	-	MoDCL2_dependent	MoDCL1/2_dependent
Cluster_4124	3	6216559	6216679	25.1719	35.9821	41.9684	38.636	40.9317	-	-	-	-
Cluster_4125	3	6225388	6227230	57.3951	8.59507	5.10845	46.7362	28.4091	MoERI-1_dependent	MoDCL1_dependent	-	-
Cluster_4127	3	6228781	6229705	14.0908	2.07689	4.58985	13.6845	4.70244	MoERI-1_dependent	-	-	-
Cluster_4135	3	6277603	6278736	18.4784	16.5143	39.6543	47.8959	31.6804	-	-	-	-
Cluster_414	1	2409377	2410425	26.0399	14.6492	12.5197	3.51907	1.80263	-	-	MoDCL2_dependent	MoDCL1/2_dependent
Cluster_4140	3	6343000	6343277	1440.93	1978.8	1286.09	143.411	154.133	-	-	MoDCL2_dependent	MoDCL1/2_dependent
Cluster_4142	3	6354054	6354163	172.962	442.348	187.247	58.9691	71.0599	-	-	-	-
Cluster_415	1	2411088	2411192	11.0169	0	22.9382	13.1714	3.63299	MoERI-1_dependent	-	-	-
Cluster_4150	3	6401719	6401889	32.4732	63.4978	31.9636	53.9252	72.2324	-	-	-	-
Cluster_4151	3	6414967	6415091	106.679	121.875	119.706	137.662	146.257	-	-	-	-
Cluster_416	1	2411447	2411817	22.8025	7.77991	27.2228	34.1744	29.1032	-	-	-	-
Cluster_4163	3	6431796	6433851	318.561	383.459	113.636	412.562	368.546	-	-	-	-
Cluster_4167	3	6457592	6457768	812.562	1176.23	544.435	225.709	271.566	-	-	-	-
Cluster_4169	3	6458750	6458920	1176.39	2242.18	1125.74	464.872	781.221	-	-	-	-
Cluster_417	1	2411959	2412297	13.2511	13.4844	28.6238	33.9806	36.8888	-	-	-	-
Cluster_4171	3	6470654	6470756	195.044	310.434	209.192	14.4627	20.3732	-	-	MoDCL2_dependent	MoDCL1/2_dependent
Cluster_4174	3	6486750	6491064	19.2673	24.9667	24.8228	0.610634	0.394121	-	-	MoDCL2_dependent	MoDCL1/2_dependent
Cluster_4181	3	6497694	6498011	14.786	3.02688	6.68931	0	0	-	-	MoDCL2_dependent	MoDCL1/2_dependent
Cluster_4202	3	6604202	6604515	10.9817	26.8237	24.1352	0.336649	0	-	-	MoDCL2_dependent	MoDCL1/2_dependent
Cluster_4203	3	6606207	6606390	18.2137	64.2303	34.7625	0	0	-	-	MoDCL2_dependent	MoDCL1/2_dependent
Cluster_4205	4	6568	6709	10.3421	3.40256	5.63965	1.49462	0	-	-	MoDCL2_dependent	MoDCL1/2_dependent
Cluster_4206	4	6843	7200	11.3788	23.5177	17.8194	0.590314	0	-	-	MoDCL2_dependent	MoDCL1/2_dependent
Cluster_4210	4	20231	21222	7050.78	8676.12	6759.26	1576.63	1576.71	-	-	MoDCL2_dependent	MoDCL1/2_dependent
Cluster_4212	4	23228	23790	898.699	761.044	846.129	205.867	196.311	-	-	MoDCL2_dependent	MoDCL1/2_dependent
Cluster_4213	4	24058	25772	2030.32	1445.02	1623.4	305.969	263.864	-	-	MoDCL2_dependent	MoDCL1/2_dependent
Cluster_4215	4	27086	30707	23.9616	40.2119	33.746	1.0476	0.834755	-	-	MoDCL2_dependent	MoDCL1/2_dependent
Cluster_4233	4	75171	75445	22.4285	14.8831	44.4998	55.762	15.8579	-	-	-	-
Cluster_4234	4	75548	75944	13.1514	8.48062	46.52	50.8229	35.3024	-	-	-	-
Cluster_4235	4	76049	76174	15.8322	7.67617	4.24102	11.8016	6.04529	-	-	-	-
Cluster_4245	4	207400	207673	359.407	487.669	348.564	83.3705	105.184	-	-	MoDCL2_dependent	-
Cluster_4247	4	224961	225107	74.9092	197.162	144.333	0	0	-	-	MoDCL2_dependent	MoDCL1/2_dependent
Cluster_4248	4	225740	226574	46.5845	207.666	92.8041	2.27419	4.53035	-	-	MoDCL2_dependent	MoDCL1/2_dependent
Cluster_4251	4	229503	229795	26.7533	96.1165	48.5648	0	0	-	-	MoDCL2_dependent	MoDCL1/2_dependent
Cluster_4252	4	230025	230160	24.6896	156.367	60.8665	0	2.79875	-	-	MoDCL2_dependent	MoDCL1/2_dependent
Cluster_4254	4	252339	252907	10.4526	3.3786	5.13328	6.30742	5.98676	-	-	-	-
Cluster_4263	4	339500	339772	187.257	543.259	233.88	180.913	193.777	-	-	-	-
Cluster_4265	4	340650	340924	951.5	963.899	784.55	227.663	146.858	-	-	MoDCL2_dependent	MoDCL1/2_dependent
Cluster_4266	4	341450	342312	3117.17	4844.08	3171.69	687.478	733.088	-	-	MoDCL2_dependent	MoDCL1/2_dependent
Cluster_4267	4	342450	343426	4594.65	6498.89	4283.66	890.687	926.189	-	-	MoDCL2_dependent	MoDCL1/2_dependent
Cluster_4268	4	343651	343928	511.396	937.872	656.44	99.2846	117.987	-	-	MoDCL2_dependent	MoDCL1/2_dependent
Cluster_4269	4	344400	344883	7976.07	16307.4	11718.8	5699.85	8223.49	-	-	-	-
Cluster_4290	4	568026	568275	126.33	38.535	52.1611	169.694	103.941	-	-	-	-
Cluster_4303	4	628743	629506	21.8421	6.91661	3.47397	21.8199	19.0649	-	MoDCL1_dependent	-	-
Cluster_4308	4	673092	673670	26.6706	43.5769	21.5536	33.3614	73.2129	-	-	-	-
Cluster_4315	4	741792	742070	10.8656	1.72576	4.2906	7.20161	5.43642	MoERI-1_dependent	-	-	-
Cluster_4360	4	902054	902317	13.8615	7.29674	32.755	32.4527	12.9296	-	-	-	-
Cluster_4378	4	985802	987241	10.8575	20.0039	17.499	18.4527	21.399	-	-	-	-
Cluster_4381	4	991824	992371	17.1377	34.6445	25.198	36.2153	41.0986	-	-	-	-
Cluster_439	1	2508414	2508560	17.1221	26.2883	31.7713	39.6946	37.5243	-	-	-	-
Cluster_4412	4	1120202	1121256	38.1457	5.23458	2.89206	11.4968	4.48092	MoERI-1_dependent	MoDCL1_dependent	-	MoDCL1/2_dependent
Cluster_4413	4	1121360	1123595	22.6494	6.86906	14.2909	15.181	12.1717	-	-	-	-
Cluster_4422	4	1159382	1159627	14.8799	16.6448	51.3899	38.7077	49.3493	-	-	-	-
Cluster_4424	4	1160207	1160374	36.1751	35.9102	70.6308	81.3944	69.005	-	-	-	-
Cluster_4425	4	1160480	1162013	113.943	152.096	427.162	324.224	246.958	-	-	-	-
Cluster_4459	4	1292601	1292954	402.474	907.197	500.092	646.853	1016.83	-	-	-	-
Cluster_449	1	2620683	2623485	13.1222	25.5975	35.8527	57.9503	41.0598	-	-	-	-
Cluster_4581	4	1838035	1838248	746.72	2192.71	1172.25	178.587	268.739	-	-	MoDCL2_dependent	-
Cluster_4595	4	1942699	1943649	24.779	17.4229	17.2989	23.1816	32.2151	-	-	-	-
Cluster_4597	4	1958308	1958440	10.2581	10.9037	2.00806	1.59653	2.86236	-	-	MoDCL2_dependent	-
Cluster_4599	4	1972169	1972304	94.1293	174.135	189.472	5.46368	12.5944	-	-	MoDCL2_dependent	MoDCL1/2_dependent
Cluster_4602	4	1973700	1974524	266.719	347.885	225.819	34.399	48.3752	-	-	MoDCL2_dependent	MoDCL1/2_dependent
Cluster_4606	4	2005794	2005901	440.001	82.9493	65.6466	666.693	471.406	MoERI-1_dependent	MoDCL1_dependent	-	-
Cluster_4609	4	2053941	2054369	69.8452	189.438	61.6211	126.051	207.895	-	-	-	-
Cluster_4615	4	2101724	2102463	13.8128	25.9681	7.89094	20.675	26.0749	-	-	-	-
Cluster_4616	4	2109992	2110750	20.0624	14.2409	39.6896	49.2102	35.3905	-	-	-	-
Cluster_4623	4	2157294	2157443	99.9651	66.0074	74.716	110.321	77.3412	-	-	-	-
Cluster_4629	4	2191350	2192527	21.9469	2.44568	12.9492	16.5621	16.5321	MoERI-1_dependent	-	-	-
Cluster_463	1	2693890	2695253	31.7904	10.5597	15.6549	36.7214	23.2853	-	-	-	-
Cluster_4638	4	2243982	2245504	46.8101	9.92935	22.466	17.8618	17.6255	MoERI-1_dependent	-	-	-
Cluster_4667	4	2410911	2411869	10.4377	11.7687	4.56529	13.8588	13.4094	-	-	-	-
Cluster_4669	4	2412588	2412837	11.2944	0	1.06451	8.46353	6.82827	MoERI-1_dependent	MoDCL1_dependent	-	-
Cluster_4682	4	2501739	2502329	12.5344	2.43946	5.1665	3.75049	8.00489	-	-	-	-
Cluster_469	1	2707565	2708912	16.6253	8.54808	17.3167	25.6583	31.9768	-	-	-	-
Cluster_470	1	2709014	2709862	31.4444	15.8412	28.7569	47.4666	47.2289	-	-	-	-
Cluster_4718	4	2656188	2657751	42.65	8.13414	6.44429	46.2473	54.632	MoERI-1_dependent	MoDCL1_dependent	-	-
Cluster_4746	4	2754652	2756265	23.247	15.764	23.0883	34.4269	31.0369	-	-	-	-
Cluster_4769	4	2863518	2863721	262.707	642.832	287.261	351.41	456.933	-	-	-	-
Cluster_4795	4	2932540	2933144	16.3827	3.57438	1.31654	10.1184	6.56825	-	MoDCL1_dependent	-	-
Cluster_48	1	315745	317161	14.344	0	0.93596	1.93478	0.800489	MoERI-1_dependent	MoDCL1_dependent	MoDCL2_dependent	MoDCL1/2_dependent
Cluster_4800	4	2943000	2944229	14.0687	20.2991	27.3906	39.0962	29.667	-	-	-	-
Cluster_4803	4	2948110	2949691	17.854	0.303454	1.42507	7.93115	5.49659	MoERI-1_dependent	MoDCL1_dependent	-	-
Cluster_4807	4	2956952	2957121	10.4776	2.83882	1.56842	14.3404	4.47137	-	MoDCL1_dependent	-	-
Cluster_481	1	2792504	2792858	1111.03	1074.72	1306.6	2076.76	1784.56	-	-	-	-
Cluster_4832	4	3102784	3104228	35.7056	29.7359	12.7576	42.3235	31.7912	-	-	-	-
Cluster_4839	4	3132741	3134028	16.4292	14.1654	18.33	0.98248	1.1743	-	-	MoDCL2_dependent	MoDCL1/2_dependent
Cluster_484	1	2813152	2813822	13.6806	38.6673	24.5283	1.88724	1.40982	-	-	MoDCL2_dependent	MoDCL1/2_dependent
Cluster_4846	4	3158784	3160162	13.6057	14.6226	18.466	16.5168	15.6287	-	-	-	-
Cluster_4853	4	3234338	3235000	22.9717	22.8285	49.249	51.8896	57.3595	-	-	-	-
Cluster_4854	4	3235108	3235435	17.8377	1.46716	23.1019	31.5791	18.4871	MoERI-1_dependent	-	-	-
Cluster_486	1	2817749	2818106	67.689	31.5809	44.9198	11.5111	7.40845	-	-	MoDCL2_dependent	MoDCL1/2_dependent
Cluster_4865	4	3288195	3289056	10.0409	6.68656	13.0839	20.9273	16.6755	-	-	-	-
Cluster_4873	4	3346942	3347093	6246.12	10678.7	5342.53	9240.55	9490.81	-	-	-	-
Cluster_4888	4	3386432	3388925	20.2219	4.13753	7.07049	21.8096	18.0353	MoERI-1_dependent	-	-	-
Cluster_49	1	322819	323376	10936.2	15510.8	10122.4	7161.07	8309.23	-	-	-	-
Cluster_491	1	2833566	2833733	316.844	415.122	376.168	280.148	406.112	-	-	-	-
Cluster_492	1	2834405	2834594	116.835	230.996	314.851	44.044	53.9758	-	-	-	-
Cluster_4938	4	3590430	3591432	21.3101	14.8429	69.4404	65.8306	32.9942	-	-	-	-
Cluster_4939	4	3591665	3593076	108.884	95.0341	83.3138	145.772	160.933	-	-	-	-
Cluster_4941	4	3598440	3598557	10.683	0	0	26.1176	3.22932	MoERI-1_dependent	MoDCL1_dependent	-	-
Cluster_4949	4	3632187	3632513	18.8509	1.47166	2.0327	16.4844	9.27192	MoERI-1_dependent	MoDCL1_dependent	-	-
Cluster_495	1	2841869	2842478	4363.58	10672.9	7189.8	1370	1760.11	-	-	-	-
Cluster_4959	4	3669783	3669966	31.3047	136.326	97.7694	76.0053	106.329	-	-	-	-
Cluster_496	1	2843150	2843525	6772.31	11713.8	8113.07	1464.8	1385.38	-	-	MoDCL2_dependent	MoDCL1/2_dependent
Cluster_497	1	2843701	2846175	5060.49	7126.21	4686.78	1399.25	1546.37	-	-	-	-
Cluster_498	1	2846302	2847860	3567.29	7038.91	4236.43	588.333	771.668	-	-	MoDCL2_dependent	MoDCL1/2_dependent
Cluster_5	1	4100	4422	2109.07	1243.36	1420.4	250.338	219.424	-	-	MoDCL2_dependent	MoDCL1/2_dependent
Cluster_50	1	323600	323926	6134.22	8388.46	5857.42	1028.5	1107.42	-	-	MoDCL2_dependent	MoDCL1/2_dependent
Cluster_5009	4	3940363	3941185	51.4461	59.2406	117.215	133.188	112.844	-	-	-	-
Cluster_5029	4	4013778	4013918	73.6556	0	4.73328	57.954	35.0843	MoERI-1_dependent	MoDCL1_dependent	-	-
Cluster_503	1	2861518	2862141	38.9553	215.623	89.1346	4.05924	3.63882	-	-	MoDCL2_dependent	MoDCL1/2_dependent
Cluster_505	1	2862786	2864314	188.55	753.237	384.672	3.24112	2.71999	-	-	MoDCL2_dependent	MoDCL1/2_dependent
Cluster_5059	4	4125086	4125797	19.0446	31.3768	41.3813	49.7956	46.7639	-	-	-	-
Cluster_506	1	2864424	2864752	61.924	228.91	104.248	5.4613	8.63943	-	-	MoDCL2_dependent	MoDCL1/2_dependent
Cluster_5065	4	4152987	4154237	11.8325	6.90856	5.4073	6.82804	4.53397	-	-	-	-
Cluster_507	1	2864878	2866684	15.8604	61.3648	29.0601	1.28359	1.98748	-	-	MoDCL2_dependent	MoDCL1/2_dependent
Cluster_51	1	324800	325127	7981.73	13375.4	11002.6	2009.14	2346.71	-	-	-	-
Cluster_5100	4	4317246	4317381	70.2112	14.2151	7.85374	103.029	53.1762	MoERI-1_dependent	MoDCL1_dependent	-	-
Cluster_5109	4	4345328	4345442	15.5325	8.41686	23.2512	32.3507	24.8573	-	-	-	-
Cluster_5115	4	4361067	4361604	11.8319	6.25387	23.9397	36.301	20.0525	-	-	-	-
Cluster_5137	4	4460029	4460273	14.514	69.8013	39.6509	0.863697	0.774244	-	-	MoDCL2_dependent	MoDCL1/2_dependent
Cluster_5138	4	4460462	4460710	10.9199	40.6249	14.4289	0.849766	0	-	-	MoDCL2_dependent	MoDCL1/2_dependent
Cluster_5140	4	4462878	4463112	71.2201	280.886	129.134	2.25152	8.07331	-	-	MoDCL2_dependent	MoDCL1/2_dependent
Cluster_515	1	2935832	2936727	30.0258	46.368	47.0895	54.5104	64.8012	-	-	-	-
Cluster_5156	4	4667000	4667313	4821.28	8089.26	6162.52	814.016	852.232	-	-	MoDCL2_dependent	MoDCL1/2_dependent
Cluster_5160	4	4678042	4678216	16.7613	34.4656	28.9437	0	1.08572	-	-	MoDCL2_dependent	MoDCL1/2_dependent
Cluster_5161	4	4678450	4678561	109.79	259.33	176.709	10.4422	15.3175	-	-	MoDCL2_dependent	MoDCL1/2_dependent
Cluster_5164	4	4700073	4700519	10.2758	41.4143	26.4469	0.945031	1.69431	-	-	MoDCL2_dependent	MoDCL1/2_dependent
Cluster_5165	4	4720745	4720990	160.278	163.51	208.264	184.507	302.265	-	-	-	-
Cluster_5166	4	4759827	4759956	347.198	1859.54	851.697	75.1483	161.091	-	-	MoDCL2_dependent	-
Cluster_5173	4	4844599	4845227	1395.87	1820.88	1220.01	355.879	383.547	-	-	-	-
Cluster_5175	4	4846150	4846428	2614.1	4183.24	3027.73	496.911	510.344	-	-	MoDCL2_dependent	MoDCL1/2_dependent
Cluster_5176	4	4846600	4846922	4967.63	8370.49	6096.47	874.383	920.523	-	-	MoDCL2_dependent	MoDCL1/2_dependent
Cluster_5177	4	4851363	4852099	13.0199	0	1.62063	12.7419	5.64693	MoERI-1_dependent	MoDCL1_dependent	-	-
Cluster_518	1	2949430	2950146	15.2748	16.4164	13.1421	13.9808	34.0364	-	-	-	-
Cluster_5180	4	4872071	4872253	31.4767	106.76	65.5377	1.73688	1.038	-	-	MoDCL2_dependent	MoDCL1/2_dependent
Cluster_5187	4	4900559	4901516	10.4486	10.0264	21.05	21.6908	31.5846	-	-	-	-
Cluster_519	1	2950270	2950643	20.3851	51.4489	20.6082	31.6395	64.8289	-	-	-	-
Cluster_5195	4	5079555	5079853	11.884	57.1527	25.3501	0	0	-	-	MoDCL2_dependent	MoDCL1/2_dependent
Cluster_52	1	325550	326172	10948.5	19155.7	13846.2	2486.72	2864.1	-	-	MoDCL2_dependent	-
Cluster_5222	4	5244027	5244180	1939.54	3375.57	2229.65	335.397	367.953	-	-	MoDCL2_dependent	MoDCL1/2_dependent
Cluster_5233	4	5281222	5282424	10.052	15.3667	11.908	24.721	24.9896	-	-	-	-
Cluster_5247	4	5349559	5350766	72.0573	44.3193	25.584	65.7368	74.3454	-	-	-	-
Cluster_5249	4	5371081	5371703	12.5594	26.2249	27.6996	25.9192	26.4239	-	-	-	-
Cluster_5255	4	5427003	5427994	39.6247	20.8171	8.69281	17.8631	44.6077	-	MoDCL1_dependent	-	-
Cluster_5289	5	46450	46728	10761.8	10700.6	10066.2	2220.37	1738.29	-	-	MoDCL2_dependent	MoDCL1/2_dependent
Cluster_5290	5	47750	48001	3881.7	4537.66	2562.99	1730.02	1212.52	-	-	-	-
Cluster_53	1	326400	327027	3516.17	7645.57	4999.01	659.451	821.345	-	-	MoDCL2_dependent	MoDCL1/2_dependent
Cluster_5301	5	106706	107313	20.4201	30.0345	40.8294	2.4303	2.48982	-	-	MoDCL2_dependent	MoDCL1/2_dependent
Cluster_5303	5	108500	108647	320.981	254.567	332.682	36.5573	29.5582	-	-	MoDCL2_dependent	MoDCL1/2_dependent
Cluster_5307	5	161683	163927	1330.21	2562.15	1916.52	346.823	417.651	-	-	-	-
Cluster_5308	5	164300	165421	1434.91	1933.59	1391.29	591.713	631.123	-	-	-	-
Cluster_5309	5	165703	166577	6405.69	9122.32	6351.67	2679.85	3402.42	-	-	-	-
Cluster_5310	5	166960	167363	432.921	785.713	623.525	99.0958	120.475	-	-	MoDCL2_dependent	-
Cluster_5311	5	168252	168495	195.46	460.018	304.878	69.8137	97.1787	-	-	-	-
Cluster_5312	5	170750	171077	681.018	503.235	577.547	109.56	84.3476	-	-	MoDCL2_dependent	MoDCL1/2_dependent
Cluster_5313	5	171350	171676	5872.55	3724.77	4175.16	1337.82	1356.02	-	-	MoDCL2_dependent	MoDCL1/2_dependent
Cluster_5314	5	172951	173215	172.415	199.9	154.119	41.5098	33.6327	-	-	MoDCL2_dependent	MoDCL1/2_dependent
Cluster_5317	5	256271	256453	15.4522	5.2721	6.55377	5.21065	8.30398	-	-	-	-
Cluster_5331	5	301269	307796	11.5538	9.18801	11.2288	11.6882	10.3908	-	-	-	-
Cluster_5358	5	451138	451372	112.617	234.755	99.6821	139.594	215.557	-	-	-	-
Cluster_536	1	3050923	3052720	15.4181	1.33489	1.03252	2.69731	0.210256	MoERI-1_dependent	MoDCL1_dependent	MoDCL2_dependent	MoDCL1/2_dependent
Cluster_5364	5	481762	481878	25.1419	0	38.8456	46.3269	37.4574	MoERI-1_dependent	-	-	-
Cluster_5375	5	507187	507848	10.5578	14.5162	7.41858	15.3035	14.2901	-	-	-	-
Cluster_5383	5	525348	525892	57.6323	118.176	54.8156	95.2988	105.223	-	-	-	-
Cluster_5386	5	537682	537817	43.2069	14.2151	32.3967	60.881	69.9687	-	-	-	-
Cluster_5395	5	565778	567242	34.4352	45.0595	58.6617	77.0849	78.1986	-	-	-	-
Cluster_5409	5	632321	632796	19.7355	11.6153	34.8768	43.7012	30.6242	-	-	-	-
Cluster_5410	5	632904	633213	17.8655	20.9604	18.014	28.9855	28.1233	-	-	-	-
Cluster_5414	5	641679	642673	35.2088	31.1314	24.6664	45.583	36.8708	-	-	-	-
Cluster_5423	5	659070	659336	6257.79	30680.4	12249.7	22842.5	20628.7	-	-	-	-
Cluster_5424	5	679775	680404	20.2026	16.7802	8.4281	35.5145	32.1367	-	-	-	-
Cluster_5431	5	691849	695138	11.8759	2.7715	2.82068	11.0529	8.21372	-	-	-	-
Cluster_5433	5	716396	716778	30514.1	74887.3	46357.7	13577.1	20443.9	-	-	-	-
Cluster_5434	5	724754	725086	93.1788	317.191	151.693	193.603	235.006	-	-	-	-
Cluster_5435	5	725835	726005	1066.1	2419.97	858.339	1521.06	1783.58	-	-	-	-
Cluster_5436	5	726162	726627	38.0798	150.635	70.6837	65.262	86.9417	-	-	-	-
Cluster_5445	5	818503	821599	14.5675	1.78206	1.96914	13.1373	6.77313	MoERI-1_dependent	MoDCL1_dependent	-	-
Cluster_5447	5	823703	823807	15.023	0	10.1948	23.3032	3.63299	MoERI-1_dependent	-	-	-
Cluster_5448	5	823996	824493	45.0589	7.72251	14.3998	36.4664	23.947	MoERI-1_dependent	-	-	-
Cluster_5449	5	824633	825331	21.3393	2.06201	4.55697	19.7759	13.262	MoERI-1_dependent	MoDCL1_dependent	-	-
Cluster_5453	5	831687	831869	10.3015	3.95407	4.36918	22.0005	2.07599	-	-	-	-
Cluster_5486	5	955333	955527	382.276	264.61	543.107	524.682	572.589	-	-	-	-
Cluster_5490	5	971206	971328	70.0088	11.7974	33.6761	64.7772	71.2304	MoERI-1_dependent	-	-	-
Cluster_5492	5	971909	974172	21.8629	4.87605	7.9648	19.6028	20.2857	-	-	-	-
Cluster_55	1	331066	334798	1314.02	2454.92	1913.01	250.581	267.023	-	-	MoDCL2_dependent	MoDCL1/2_dependent
Cluster_5506	5	997578	997865	47.5431	8.3582	6.00319	0.734293	0	MoERI-1_dependent	MoDCL1_dependent	MoDCL2_dependent	MoDCL1/2_dependent
Cluster_5513	5	1037327	1038219	120.04	281.026	115.148	177.43	221.531	-	-	-	-
Cluster_5523	5	1079943	1080088	16.5218	0	4.57007	21.8009	19.543	MoERI-1_dependent	-	-	-
Cluster_5546	5	1220546	1221327	119.497	148.351	243.512	261.606	283.252	-	-	-	-
Cluster_555	1	3152636	3154122	176.006	300.416	169.455	285.338	391.052	-	-	-	-
Cluster_5559	5	1308321	1308435	969.414	4187.39	3295.86	2880.14	3413.74	-	-	-	-
Cluster_5571	5	1359593	1359777	832.709	1475.79	629.526	1279.91	1335.76	-	-	-	-
Cluster_5572	5	1360353	1361421	11.5083	11.2304	14.7671	5.22908	6.01416	-	-	-	-
Cluster_5589	5	1445774	1446582	16.1138	25.5318	17.5506	32.3416	52.1388	-	-	-	-
Cluster_5590	5	1450683	1450941	90.433	28.8228	11.3012	62.079	69.5619	-	MoDCL1_dependent	-	-
Cluster_56	1	334969	335726	681.095	925.932	686.295	78.9238	91.3383	-	-	MoDCL2_dependent	MoDCL1/2_dependent
Cluster_5601	5	1517460	1517698	709.422	1482.62	817.466	1414.1	1449.41	-	-	-	-
Cluster_5620	5	1668676	1669808	55.5762	1.27145	1.0537	2.97869	1.83575	MoERI-1_dependent	MoDCL1_dependent	MoDCL2_dependent	MoDCL1/2_dependent
Cluster_5621	5	1669919	1670590	27.3205	2.50248	0.592542	1.57036	0.563086	MoERI-1_dependent	MoDCL1_dependent	MoDCL2_dependent	MoDCL1/2_dependent
Cluster_5638	5	1708428	1708903	55.2593	159.584	84.2624	131.326	160.28	-	-	-	-
Cluster_5652	5	1816876	1818100	55.3134	63.4978	134.156	136.362	154.343	-	-	-	-
Cluster_5675	5	1998652	1998786	14.7689	3.58031	12.8576	14.1543	22.5571	-	-	-	-
Cluster_5680	5	2019187	2020277	13.8561	20.4669	27.1143	34.8014	33.7968	-	-	-	-
Cluster_5694	5	2134904	2135024	69.4396	39.9801	69.5792	72.0035	78.7148	-	-	-	-
Cluster_5696	5	2137123	2137387	16.5708	11.8123	19.0766	1.99566	1.43118	-	-	MoDCL2_dependent	MoDCL1/2_dependent
Cluster_57	1	335882	336054	13.9283	12.5519	14.6402	0	0	-	-	MoDCL2_dependent	MoDCL1/2_dependent
Cluster_5709	5	2229229	2229363	20.21	12.5311	17.8028	27.5223	39.4749	-	-	-	-
Cluster_5713	5	2260159	2260723	17.5446	17.0128	7.98951	0	2.00974	-	-	MoDCL2_dependent	MoDCL1/2_dependent
Cluster_5730	5	2334356	2336431	98.1357	73.4092	76.3895	153.715	174.713	-	-	-	-
Cluster_5736	5	2357809	2358221	10.1126	2.32894	4.50351	6.39387	11.0048	-	-	-	-
Cluster_5744	5	2377056	2379095	35.9628	32.4703	68.1184	78.1368	95.06	-	-	-	-
Cluster_5760	5	2510690	2510902	19.6527	24.8933	39.3845	43.2419	40.9911	-	-	-	-
Cluster_5762	5	2513747	2514755	27.4865	18.3242	76.9158	84.3595	40.4819	-	-	-	-
Cluster_5777	5	2599177	2599464	27.5823	29.2537	91.8949	111.612	109.268	-	-	-	-
Cluster_578	1	3253318	3254377	14.5567	9.28716	21.2752	31.0441	24.2611	-	-	-	-
Cluster_5785	5	2621473	2621669	38.2626	7.34328	9.46656	26.8804	27.9518	MoERI-1_dependent	-	-	-
Cluster_5817	5	2772997	2773774	67.1607	129.665	84.0904	109.033	141.261	-	-	-	-
Cluster_5824	5	2819322	2820597	32.5141	2.82212	1.03947	19.5866	9.48282	MoERI-1_dependent	MoDCL1_dependent	-	-
Cluster_5835	5	2842566	2842690	20.1599	3.86904	0	16.1456	0	MoERI-1_dependent	MoDCL1_dependent	-	MoDCL1/2_dependent
Cluster_5837	5	2844065	2844179	13.7052	0	2.32512	5.54584	3.31431	MoERI-1_dependent	MoDCL1_dependent	-	-
Cluster_584	1	3270267	3271957	17.0107	7.9487	9.72423	17.0215	15.6498	-	-	-	-
Cluster_5852	5	2893981	2894083	35.741	47.0354	14.2927	25.8262	53.7113	-	-	-	-
Cluster_5865	5	2963891	2968103	14.2193	1.48074	3.36679	14.885	7.57994	MoERI-1_dependent	-	-	-
Cluster_5866	5	2979506	2979691	12.3865	6.48326	11.4622	16.5176	17.3598	-	-	-	-
Cluster_5867	5	2979805	2980607	25.5853	13.4596	8.26259	35.9996	31.8	-	-	-	-
Cluster_5871	5	2993141	2993295	10.1454	32.711	14.6301	0	0	-	-	MoDCL2_dependent	MoDCL1/2_dependent
Cluster_5878	5	3060943	3061132	32.5154	95.1907	59.6043	44.044	67.9696	-	-	-	-
Cluster_5884	5	3103058	3103823	15.2495	2.82212	2.77191	11.4324	6.42066	MoERI-1_dependent	MoDCL1_dependent	-	-
Cluster_5887	5	3107439	3107634	670.359	134.087	42.1383	608.45	549.308	MoERI-1_dependent	MoDCL1_dependent	-	-
Cluster_592	1	3313883	3315957	72.8212	109.878	59.5563	115.685	107.119	-	-	-	-
Cluster_5921	5	3258403	3258658	229.151	241.762	364.333	326.857	325.231	-	-	-	-
Cluster_5924	5	3271850	3272040	794.353	319.42	355.743	940.02	811.342	-	-	-	-
Cluster_5926	5	3309145	3309531	17.0001	3.72871	2.06008	17.7438	12.7249	-	MoDCL1_dependent	-	-
Cluster_5936	5	3332387	3332556	19.1062	22.7106	5.48949	28.0574	30.1818	-	-	-	-
Cluster_5951	5	3398805	3399126	31.7994	8.2202	8.67031	20.352	23.5409	-	-	-	-
Cluster_5957	5	3413452	3414752	13.9413	6.82737	1.83506	8.02441	6.97534	-	MoDCL1_dependent	-	-
Cluster_5959	5	3418093	3418662	18.6718	0	0	7.22226	1.32805	MoERI-1_dependent	MoDCL1_dependent	-	MoDCL1/2_dependent
Cluster_5975	5	3544381	3545207	10.7186	9.29319	6.57846	12.1189	8.46231	-	-	-	-
Cluster_5977	5	3584393	3584512	41.1386	324.544	193.786	0	0	-	-	MoDCL2_dependent	MoDCL1/2_dependent
Cluster_598	1	3349796	3350423	29.9022	1.53034	3.38199	4.70556	3.31431	MoERI-1_dependent	MoDCL1_dependent	MoDCL2_dependent	MoDCL1/2_dependent
Cluster_5980	5	3612493	3614103	14.6858	5.0658	13.0062	20.3543	10.6778	-	-	-	-
Cluster_5981	5	3632295	3632449	16.909	32.711	12.9089	2.05268	3.68017	-	-	MoDCL2_dependent	-
Cluster_5982	5	3634439	3634573	95.609	560.318	232.425	3.93175	23.9669	-	-	MoDCL2_dependent	-
Cluster_5987	5	3665019	3665300	67.4627	21.3417	16.0359	59.2477	40.3378	-	MoDCL1_dependent	-	-
Cluster_5994	5	3757126	3759501	14.3411	13.4333	29.5755	22.5383	18.9313	-	-	-	-
Cluster_602	1	3355684	3357282	24.2474	42.7822	41.6339	2.37381	2.3644	-	-	MoDCL2_dependent	MoDCL1/2_dependent
Cluster_6026	5	3902857	3903178	53.2154	157.678	81.7486	94.8667	120.058	-	-	-	-
Cluster_604	1	3367651	3367868	15.8399	4.42176	4.27522	13.1107	6.96463	-	-	-	-
Cluster_6059	5	4088087	4091288	19.3286	17.4608	10.1438	22.6806	23.0759	-	-	-	-
Cluster_6061	5	4098768	4098945	1004.52	1405.4	1413.67	1504.36	1887.02	-	-	-	-
Cluster_6062	5	4108975	4109270	156.416	95.139	5.84039	21.0742	28.8176	-	MoDCL1_dependent	MoDCL2_dependent	MoDCL1/2_dependent
Cluster_6063	5	4114528	4114676	5545.08	8267.77	5695.29	4852.76	5566.62	-	-	-	-
Cluster_6064	5	4117150	4117408	117.482	98.5555	123.285	17.5618	16.8413	-	-	MoDCL2_dependent	MoDCL1/2_dependent
Cluster_6098	5	4442975	4443168	16.7303	89.4891	45.3218	0	2.93651	-	-	MoDCL2_dependent	MoDCL1/2_dependent
Cluster_6099	5	4448040	4449064	37.1271	193.732	85.5504	3.39574	7.93297	-	-	MoDCL2_dependent	MoDCL1/2_dependent
Cluster_6100	5	4449900	4450061	19.4086	77.4769	32.9272	0	0	-	-	MoDCL2_dependent	MoDCL1/2_dependent
Cluster_6103	5	4476850	4477326	8248.73	15509.6	11748.8	1958	2455.9	-	-	MoDCL2_dependent	-
Cluster_6104	5	4478050	4478377	1242.91	2153.79	1518.24	209.131	229.934	-	-	MoDCL2_dependent	MoDCL1/2_dependent
Cluster_6105	5	4478950	4479321	5255.14	7162.15	5156.24	797.809	925.737	-	-	MoDCL2_dependent	MoDCL1/2_dependent
Cluster_6106	5	4480273	4480528	4841.17	5632.96	4024.81	618.176	527.482	-	-	MoDCL2_dependent	MoDCL1/2_dependent
Cluster_6109	6	3007	3132	78.3279	174.633	153.737	16.8594	22.6699	-	-	MoDCL2_dependent	-
Cluster_6114	6	18415	18588	14.4499	260.679	295.707	2.43632	4.36799	-	-	MoDCL2_dependent	-
Cluster_6142	6	296005	296106	43.3138	21.3755	52.4879	56.337	67.3362	-	-	-	-
Cluster_6158	6	399307	399520	22.4945	109.241	49.155	58.8692	115.301	-	-	-	-
Cluster_6177	6	491700	491970	5030.9	4572.83	4661.69	1412.36	1248.94	-	-	-	MoDCL1/2_dependent
Cluster_6178	6	492600	492878	647.812	554.831	606.882	269.871	231.048	-	-	-	-
Cluster_6179	6	493200	493536	402.068	361.249	427.968	64.9161	55.6626	-	-	MoDCL2_dependent	MoDCL1/2_dependent
Cluster_6181	6	496129	496464	3385.96	2620.07	3045.07	425.573	356.402	-	-	MoDCL2_dependent	MoDCL1/2_dependent
Cluster_6184	6	501583	501737	67.636	93.4599	84.3385	8.21073	19.6276	-	-	MoDCL2_dependent	-
Cluster_6185	6	502081	502329	590.517	1067.85	1050.1	58.209	53.3229	-	-	MoDCL2_dependent	MoDCL1/2_dependent
Cluster_6188	6	512000	512214	4581.55	8287.09	3012.31	14177.3	18708.8	-	-	-	-
Cluster_6189	6	512719	512958	27.0204	126.464	62.107	1.76353	5.53309	-	-	MoDCL2_dependent	MoDCL1/2_dependent
Cluster_6193	6	523825	524468	434.133	1239.32	719.753	106.846	147.195	-	-	MoDCL2_dependent	-
Cluster_6199	6	598750	599028	1569.14	3427.36	2386.53	557.557	721.684	-	-	-	-
Cluster_6201	6	601002	601275	74.7811	101.927	71.8488	15.439	9.68797	-	-	MoDCL2_dependent	MoDCL1/2_dependent
Cluster_6202	6	601801	602128	2425.29	3565.93	2474.33	878.414	1172.78	-	-	-	-
Cluster_6207	6	610728	610829	139.223	551.013	258.503	2.08655	0	-	-	MoDCL2_dependent	MoDCL1/2_dependent
Cluster_6212	6	627061	628703	56.7739	20.0144	22.5191	54.2256	54.9949	-	-	-	-
Cluster_6215	6	634368	636832	11.794	8.46981	11.887	16.2076	20.3943	-	-	-	-
Cluster_6220	6	695706	695968	15.5046	8.24017	11.6345	4.82615	4.32631	-	-	-	-
Cluster_6221	6	696600	697156	4158.32	2762.08	3124.03	1478.79	1582.68	-	-	-	-
Cluster_6222	6	697308	697677	738.149	442.056	411.244	382.077	265.198	-	-	-	-
Cluster_6223	6	697809	698271	1355.2	1439.8	1470.19	190.443	173.377	-	-	MoDCL2_dependent	MoDCL1/2_dependent
Cluster_6224	6	698450	698725	4719.37	5843.49	4921.51	1105.44	1010.53	-	-	MoDCL2_dependent	MoDCL1/2_dependent
Cluster_6225	6	698900	699176	16891.2	16653.4	12681.3	6005.76	5342.34	-	-	-	-
Cluster_6226	6	699800	700063	11833.8	11867.2	7999.28	3038.13	3103.82	-	-	-	-
Cluster_6227	6	708858	709068	49.1037	108.517	83.9369	26.5936	26.9879	-	-	-	-
Cluster_6230	6	764112	764420	10.4836	1.55767	22.8058	30.7902	11.0405	MoERI-1_dependent	-	-	-
Cluster_6234	6	806414	806551	34.9732	154.084	61.9127	0.769131	0	-	-	MoDCL2_dependent	MoDCL1/2_dependent
Cluster_6236	6	847099	847223	13.4399	7.73808	5.34403	28.892	21.3292	-	-	-	-
Cluster_6250	6	896650	896836	4003.42	5432.13	3865.51	876.392	750.583	-	-	MoDCL2_dependent	MoDCL1/2_dependent
Cluster_6251	6	900988	901297	299.669	450.261	413.465	16.0273	11.0048	-	-	MoDCL2_dependent	MoDCL1/2_dependent
Cluster_6252	6	901679	901827	956.437	1320.96	954.588	260.58	206.786	-	-	-	MoDCL1/2_dependent
Cluster_627	1	3485220	3485611	20.2458	12.2701	26.7775	32.6084	26.5738	-	-	-	-
Cluster_6309	6	1273554	1273767	21.5165	403.179	356.529	1.4841	0.886927	-	-	MoDCL2_dependent	MoDCL1/2_dependent
Cluster_6310	6	1290389	1290646	111.455	420.024	191.836	13.9401	16.9068	-	-	MoDCL2_dependent	MoDCL1/2_dependent
Cluster_6311	6	1290753	1290962	102.664	395.975	208.627	41.8459	59.6575	-	-	-	-
Cluster_6312	6	1291394	1291503	19.1118	66.0221	36.4767	0	0	-	-	MoDCL2_dependent	MoDCL1/2_dependent
Cluster_6313	6	1293850	1294909	3543.39	2540.83	2638.37	851.326	766.187	-	-	MoDCL2_dependent	MoDCL1/2_dependent
Cluster_6314	6	1295450	1295728	355.191	252.824	320.842	83.0081	71.353	-	-	MoDCL2_dependent	MoDCL1/2_dependent
Cluster_6315	6	1296100	1296725	2363.17	1479.97	1796.71	354.215	287.152	-	-	MoDCL2_dependent	MoDCL1/2_dependent
Cluster_6316	6	1296850	1297116	1287.11	2556.62	2356.18	570.429	602.257	-	-	-	-
Cluster_6318	6	1302671	1302927	456.918	883.622	791.567	486.106	770.421	-	-	-	-
Cluster_6319	6	1303800	1304128	2867.24	4846.61	3625.64	584.038	670.42	-	-	MoDCL2_dependent	MoDCL1/2_dependent
Cluster_6322	6	1323205	1323457	45.4664	38.0763	33.6589	7.94464	5.99732	-	-	MoDCL2_dependent	MoDCL1/2_dependent
Cluster_6323	6	1324250	1324521	261.744	169.952	208.823	86.7075	109.445	-	-	-	-
Cluster_6325	6	1325500	1325639	1659.81	1682.61	1677.15	708.032	701.298	-	-	-	-
Cluster_6326	6	1327495	1327670	867.797	993.79	902.731	178.83	163.007	-	-	MoDCL2_dependent	MoDCL1/2_dependent
Cluster_6332	6	1368269	1368379	109.841	700.015	292.775	28.7375	72.1314	-	-	-	-
Cluster_6334	6	1377363	1377544	23.0187	33.1327	24.8955	0	0	-	-	MoDCL2_dependent	MoDCL1/2_dependent
Cluster_6345	6	1436493	1436654	132.625	73.0071	129.239	119.77	114.992	-	-	-	-
Cluster_6373	6	1569128	1570422	80.4941	73.7809	39.6367	117.423	79.7124	-	-	-	-
Cluster_6379	6	1620282	1621613	24.3378	4.32542	3.48506	21.85	18.7354	MoERI-1_dependent	MoDCL1_dependent	-	-
Cluster_6380	6	1621734	1622252	22.521	3.70472	3.07024	14.6462	8.02344	MoERI-1_dependent	MoDCL1_dependent	-	-
Cluster_6385	6	1638695	1639914	23.2415	0.787139	2.5006	19.9678	7.28386	MoERI-1_dependent	MoDCL1_dependent	-	-
Cluster_6391	6	1688236	1688683	21.9038	23.0757	10.6737	11.5507	11.8336	-	-	-	-
Cluster_6400	6	1782645	1784182	26.7684	17.0117	12.1581	37.2261	30.9738	-	-	-	-
Cluster_6407	6	1796179	1796319	3972.19	4730.79	4234.39	56.4487	5.39758	-	-	MoDCL2_dependent	MoDCL1/2_dependent
Cluster_6413	6	1830799	1831888	62.0748	286.138	130.706	119.788	169.313	-	-	-	-
Cluster_6425	6	1905228	1905525	17.5353	11.3075	17.4032	34.0593	32.44	-	-	-	-
Cluster_6437	6	1948107	1948724	38.1524	27.9925	69.3805	79.9248	49.2956	-	-	-	-
Cluster_6453	6	2015351	2016326	12.606	9.59522	7.2043	4.32291	1.35632	-	-	-	MoDCL1/2_dependent
Cluster_6454	6	2017154	2019931	20.3668	24.3595	39.7071	44.9259	60.2734	-	-	-	-
Cluster_6465	6	2092022	2093902	11.524	5.48663	7.04957	10.369	9.84772	-	-	-	-
Cluster_6491	6	2218380	2218518	10.5669	0	0	6.87202	2.73791	MoERI-1_dependent	MoDCL1_dependent	-	-
Cluster_65	1	399327	399695	10.1895	56.059	30.2518	0	2.05343	-	-	MoDCL2_dependent	-
Cluster_6503	6	2273713	2274338	14.8323	8.05998	4.45307	18.2081	15.7178	-	-	-	-
Cluster_6515	6	2336781	2338245	19.2097	27.0357	54.5879	60.9626	61.0362	-	-	-	-
Cluster_6528	6	2407352	2408592	15.3719	23.988	16.6734	27.7874	26.2044	-	-	-	-
Cluster_6560	6	2599088	2601470	21.033	19.4362	12.8526	28.7094	24.586	-	-	-	-
Cluster_6561	6	2601949	2604018	11.7299	2.08693	3.45902	12.7321	12.5091	MoERI-1_dependent	-	-	-
Cluster_6566	6	2648969	2649313	10.9004	9.76258	10.4022	21.7481	14.2785	-	-	-	-
Cluster_6598	6	2813842	2814769	64.4957	160.438	70.4835	122.99	124.925	-	-	-	-
Cluster_6617	6	2925094	2925525	10.1501	28.3849	5.22748	2.68928	5.25983	-	-	-	-
Cluster_6619	6	2953528	2953671	40.7897	169.426	94.5332	7.3686	15.853	-	-	MoDCL2_dependent	-
Cluster_6624	6	3002153	3002568	121.477	186.702	122.632	33.2617	36.8727	-	-	-	-
Cluster_6625	6	3004550	3004825	649.197	744.066	536.393	94.2591	89.3055	-	-	MoDCL2_dependent	MoDCL1/2_dependent
Cluster_6626	6	3006400	3006676	40048.5	64308.8	47248.6	5473.95	7348.54	-	-	MoDCL2_dependent	MoDCL1/2_dependent
Cluster_6631	6	3053051	3053367	20.4363	85.0209	34.3912	7.33596	8.96751	-	-	-	-
Cluster_6633	6	3065757	3065890	579.534	914.432	760.315	297.099	468.738	-	-	-	-
Cluster_6635	6	3089500	3089825	8080.53	17799.9	11788	893.87	1032.35	-	-	MoDCL2_dependent	MoDCL1/2_dependent
Cluster_6637	6	3091800	3092076	6582.05	9939.39	7162	713.927	763.876	-	-	MoDCL2_dependent	MoDCL1/2_dependent
Cluster_6638	6	3094350	3094725	4079.16	10081.4	6587.36	902.819	1321.9	-	-	MoDCL2_dependent	-
Cluster_6646	6	3191440	3191874	876.715	2346.3	1353.72	338.692	395.678	-	-	-	-
Cluster_6649	6	3195053	3195822	301.642	438.273	331.244	74.6778	82.0517	-	-	-	-
Cluster_6654	6	3231166	3231337	104.769	178.157	175.934	1.23241	0	-	-	MoDCL2_dependent	MoDCL1/2_dependent
Cluster_6655	6	3249820	3249958	21.1338	71.2688	23.049	6.87202	4.10686	-	-	-	MoDCL1/2_dependent
Cluster_6656	6	3250101	3250477	4362.51	4354.85	2268.55	344.978	293.924	-	-	MoDCL2_dependent	MoDCL1/2_dependent
Cluster_6657	6	3250618	3250781	62.6235	95.6579	80.4948	2.58579	9.27192	-	-	MoDCL2_dependent	MoDCL1/2_dependent
Cluster_6663	6	3298107	3298654	12.9485	16.2259	28.1055	32.5552	18.9952	-	-	-	-
Cluster_6664	6	3298976	3302474	15.7817	15.0182	29.9693	34.3706	29.9197	-	-	-	-
Cluster_6678	6	3365626	3366184	10.4533	2.57936	40.3771	23.7934	24.3762	-	-	-	-
Cluster_668	1	3695193	3696048	34.2325	23.5672	45.7274	58.293	39.3298	-	-	-	-
Cluster_6680	6	3404787	3405867	11.2839	8.21813	1.47258	14.0495	10.6702	-	MoDCL1_dependent	-	-
Cluster_6688	6	3499216	3499480	11.0472	0	4.01612	11.5748	2.86236	MoERI-1_dependent	-	-	-
Cluster_6693	6	3532747	3532858	167.03	123.182	213.723	188.908	221.252	-	-	-	-
Cluster_6711	6	3605292	3607068	56.0091	26.2032	33.2822	65.5602	64.461	-	-	-	-
Cluster_6719	6	3679118	3679292	11.9723	35.8442	54.8408	24.8288	39.086	-	-	-	-
Cluster_6745	6	3859183	3859320	978.49	857.967	860.974	1342.13	1150.04	-	-	-	-
Cluster_6747	6	3918037	3918345	10.4836	1.55767	5.16358	2.05268	0	MoERI-1_dependent	-	-	MoDCL1/2_dependent
Cluster_6750	6	3928850	3929285	59.3828	0	6.09342	277.84	19.1087	MoERI-1_dependent	MoDCL1_dependent	-	-
Cluster_6751	6	3929388	3929943	51.4228	4.32217	9.79064	53.1601	36.7619	MoERI-1_dependent	MoDCL1_dependent	-	-
Cluster_6755	6	3959850	3960116	12.922	20.7415	21.4243	3.56518	0.710209	-	-	-	MoDCL1/2_dependent
Cluster_6766	6	4022106	4022320	82.2567	310.499	166.594	2.95433	2.64835	-	-	MoDCL2_dependent	MoDCL1/2_dependent
Cluster_6767	6	4022491	4022639	154.128	562.422	313.42	6.4077	10.2116	-	-	MoDCL2_dependent	MoDCL1/2_dependent
Cluster_6768	6	4022777	4022950	48.7683	249.587	98.0583	7.91805	15.288	-	-	MoDCL2_dependent	-
Cluster_6769	6	4025607	4025952	408.184	1149.34	438.316	3.05423	0.547581	-	-	MoDCL2_dependent	MoDCL1/2_dependent
Cluster_677	1	3762533	3763248	28.4071	16.1039	23.3553	36.6956	43.0674	-	-	-	-
Cluster_6770	6	4026060	4026328	44.3066	196.917	108.3	2.35905	2.81963	-	-	MoDCL2_dependent	MoDCL1/2_dependent
Cluster_6771	6	4026448	4026817	149.606	589.625	293.797	7.71007	8.70342	-	-	MoDCL2_dependent	MoDCL1/2_dependent
Cluster_6780	6	4106754	4106912	1884.1	654.357	456.312	2210.79	1358.28	-	MoDCL1_dependent	-	-
Cluster_6782	6	4116519	4116714	62.4957	113.174	108.064	1.62109	1.93759	-	-	MoDCL2_dependent	MoDCL1/2_dependent
Cluster_6784	6	4118900	4119178	1563.52	1419.44	2067.59	347.952	281.335	-	-	MoDCL2_dependent	MoDCL1/2_dependent
Cluster_6785	6	4119300	4120374	385.506	241.891	268.642	69.07	61.2128	-	-	MoDCL2_dependent	MoDCL1/2_dependent
Cluster_6786	6	4122303	4122687	47.4685	49.3504	52.4605	5.76248	8.85541	-	-	MoDCL2_dependent	MoDCL1/2_dependent
Cluster_6787	6	4123100	4123362	2726.03	2748.55	2163	668.02	612.894	-	-	MoDCL2_dependent	MoDCL1/2_dependent
Cluster_6788	6	4123550	4123824	1740.3	2889.95	2495.37	276.503	286.131	-	-	MoDCL2_dependent	MoDCL1/2_dependent
Cluster_6793	6	4127650	4127916	20.7536	35.1704	49.824	1.18839	0	-	-	MoDCL2_dependent	MoDCL1/2_dependent
Cluster_6795	6	4129101	4129566	28.2238	79.4443	66.6935	0	0	-	-	MoDCL2_dependent	MoDCL1/2_dependent
Cluster_6796	6	4131370	4131620	20.4152	38.3809	40.2897	0	0	-	-	MoDCL2_dependent	MoDCL1/2_dependent
Cluster_6799	7	8010	8168	15.1624	24.2917	26.0031	0	0	-	-	MoDCL2_dependent	MoDCL1/2_dependent
Cluster_68	1	400977	401170	70.6989	439.988	138.712	3.82175	12.7249	-	-	MoDCL2_dependent	MoDCL1/2_dependent
Cluster_6800	7	13657	18649	31.0892	53.483	42.2392	1.07651	1.36237	-	-	MoDCL2_dependent	MoDCL1/2_dependent
Cluster_6810	7	93277	95311	63.0385	49.5328	36.8796	86.4104	120.464	-	-	-	-
Cluster_6816	7	130952	132319	13.1056	24.0407	24.3347	0.847901	0.829183	-	-	MoDCL2_dependent	MoDCL1/2_dependent
Cluster_6824	7	222272	222425	24.5081	12.5428	34.6489	45.4542	33.338	-	-	-	-
Cluster_6829	7	238200	238475	3149.4	5232.88	3325.83	966.731	1389.73	-	-	-	-
Cluster_6830	7	238900	239378	5770.17	8176.51	5708.02	1174.95	1396.71	-	-	MoDCL2_dependent	MoDCL1/2_dependent
Cluster_6831	7	241150	241727	35040	52614.5	37380.2	9238.13	10793.7	-	-	-	-
Cluster_6856	7	443968	445975	81.1167	18.7649	11.8863	111.199	64.8544	MoERI-1_dependent	MoDCL1_dependent	-	-
Cluster_6870	7	533608	533786	33.9396	29.6481	38.7172	5.32775	6.36794	-	-	MoDCL2_dependent	MoDCL1/2_dependent
Cluster_6873	7	535045	535187	13.9368	8.4465	11.1999	0	0	-	-	MoDCL2_dependent	MoDCL1/2_dependent
Cluster_6875	7	535495	535931	124.944	158.453	97.8791	7.49197	7.36597	-	-	MoDCL2_dependent	MoDCL1/2_dependent
Cluster_6883	7	589262	589395	187.957	77.5553	87.6903	209.95	181.813	-	-	-	-
Cluster_6894	7	709700	711626	5822.92	7922.78	6205.12	2538.42	2798.91	-	-	-	-
Cluster_6895	7	712200	712478	3607.36	3093.42	3566.92	838.041	646.934	-	-	MoDCL2_dependent	MoDCL1/2_dependent
Cluster_6896	7	712700	713518	3888.41	3076.8	3560.54	1009.53	828.872	-	-	-	MoDCL1/2_dependent
Cluster_6898	7	714653	714868	29.5522	33.4717	54.862	5.88117	4.39338	-	-	MoDCL2_dependent	MoDCL1/2_dependent
Cluster_6899	7	715053	715211	21.0956	39.474	22.6479	13.3381	20.3263	-	-	-	-
Cluster_69	1	401360	401569	374.276	1595.38	628.417	9.57918	17.1741	-	-	MoDCL2_dependent	MoDCL1/2_dependent
Cluster_6922	7	878955	879058	15.1688	4.65787	24.4476	20.4604	12.8389	-	-	-	-
Cluster_6923	7	879263	880342	27.8981	4.00171	13.7568	24.414	14.1818	MoERI-1_dependent	-	-	-
Cluster_6932	7	957042	958524	22.2094	4.37029	4.65024	23.7476	36.5848	MoERI-1_dependent	MoDCL1_dependent	-	-
Cluster_6939	7	1005408	1006571	28.3908	23.5136	8.54677	43.5799	33.2998	-	-	-	-
Cluster_6966	7	1109320	1109607	83.1098	240.716	127.914	233.505	188.257	-	-	-	-
Cluster_697	1	3848492	3850132	74.3089	7.8985	3.07086	10.4086	1.84308	MoERI-1_dependent	MoDCL1_dependent	MoDCL2_dependent	MoDCL1/2_dependent
Cluster_6983	7	1203418	1205607	19.5567	3.5067	3.99594	16.559	11.4782	MoERI-1_dependent	MoDCL1_dependent	-	-
Cluster_700	1	3855327	3858599	10.5051	1.83283	1.37717	7.47129	3.63743	MoERI-1_dependent	MoDCL1_dependent	-	-
Cluster_7004	7	1342816	1343009	87.4291	45.9874	102.317	101.003	100.82	-	-	-	-
Cluster_7008	7	1365276	1366061	17.5147	12.2232	6.24673	27.7857	15.1614	-	-	-	-
Cluster_701	1	3858698	3858927	30.4746	0	3.47245	17.025	4.94975	MoERI-1_dependent	MoDCL1_dependent	-	MoDCL1/2_dependent
Cluster_7010	7	1381366	1381822	25.8114	29.9851	20.9261	33.9683	50.5432	-	-	-	-
Cluster_7011	7	1381936	1382089	12.9348	39.1962	22.5218	48.209	45.6854	-	-	-	-
Cluster_7012	7	1382208	1382316	812.058	1321.56	1531.48	1463.49	1255.94	-	-	-	-
Cluster_7016	7	1419306	1419574	34.2016	125.311	43.5179	53.0787	107.851	-	-	-	-
Cluster_7039	7	1507517	1508093	28.5715	61.2195	34.2834	44.4534	52.4765	-	-	-	-
Cluster_7060	7	1606570	1611350	107.145	27.1497	27.4768	98.6696	87.5414	-	-	-	-
Cluster_7068	7	1677480	1678853	49.159	35.6414	85.7162	93.4755	67.6959	-	-	-	-
Cluster_7094	7	1784038	1784140	11.2329	4.70354	5.19733	6.19829	0	-	-	-	MoDCL1/2_dependent
Cluster_7095	7	1784383	1784525	16.1374	6.7572	31.733	31.9081	39.9117	-	-	-	-
Cluster_7096	7	1784637	1785901	10.7126	5.88314	15.4131	20.0905	12.5545	-	-	-	-
Cluster_71	1	402050	402218	106.639	548.298	270.586	5.01767	30.3614	-	-	MoDCL2_dependent	-
Cluster_7113	7	1898770	1899152	49.0804	103.613	39.5514	81.6487	103.854	-	-	-	-
Cluster_7114	7	1899443	1899623	28.3545	5.33068	5.15402	12.8787	13.6439	MoERI-1_dependent	MoDCL1_dependent	-	-
Cluster_712	1	3926046	3927602	10.5097	23.1247	23.4231	27.9003	29.26	-	-	-	-
Cluster_7165	7	2174466	2174982	17.3599	19.5252	26.455	30.6311	17.9396	-	-	-	-
Cluster_7166	7	2175113	2175237	10.0799	11.6071	8.55044	12.7465	7.61756	-	-	-	-
Cluster_7177	7	2217528	2217695	72.3503	153.696	95.2325	128.086	170.816	-	-	-	-
Cluster_7187	7	2286750	2287021	1631.19	3518.54	1840.29	209.576	209.829	-	-	MoDCL2_dependent	MoDCL1/2_dependent
Cluster_7188	7	2287150	2287423	489.511	1163.38	591.296	152.46	145.32	-	-	-	-
Cluster_7189	7	2288151	2288561	362.78	510.185	427.335	48.0595	51.6062	-	-	MoDCL2_dependent	MoDCL1/2_dependent
Cluster_7190	7	2289000	2289276	640.429	991.68	666.981	216.087	283.373	-	-	-	-
Cluster_7191	7	2289553	2291278	3621.31	5944.45	4225.5	1193.29	1349.24	-	-	-	-
Cluster_7192	7	2291600	2291926	67.4161	158.203	93.0976	9.69672	16.2259	-	-	MoDCL2_dependent	-
Cluster_7197	7	2328530	2328686	17.3599	90.724	33.9825	5.40364	2.42199	-	-	-	MoDCL1/2_dependent
Cluster_72	1	402350	402602	57.453	125.652	46.8069	2.09069	1.49933	-	-	MoDCL2_dependent	MoDCL1/2_dependent
Cluster_7204	7	2384503	2384612	131.872	66.0221	142.259	163.373	171.584	-	-	-	-
Cluster_7217	7	2478954	2479173	705.335	791.934	919.856	795.816	1053.27	-	-	-	-
Cluster_7221	7	2517294	2518400	14.3149	19.9539	19.053	0.0952721	0.17081	-	-	MoDCL2_dependent	MoDCL1/2_dependent
Cluster_7229	7	2642777	2643570	19.5709	3.62997	2.67404	10.8959	7.14686	MoERI-1_dependent	MoDCL1_dependent	-	-
Cluster_7238	7	2674867	2675064	26.4364	13.3943	5.38201	27.8137	22.0561	-	MoDCL1_dependent	-	-
Cluster_724	1	3999440	3999570	12.8196	20.2976	30.5843	12.1582	20.3447	-	-	-	-
Cluster_7243	7	2712722	2714651	23.8125	8.58048	5.63381	33.5942	15.8654	-	-	-	-
Cluster_7244	7	2714754	2715422	19.0231	7.90025	1.98401	18.6134	11.8779	-	MoDCL1_dependent	-	-
Cluster_7245	7	2718819	2718959	524.517	613.409	850.097	632.226	967.517	-	-	-	-
Cluster_7276	7	2899386	2899526	385.39	447.206	370.143	23.3321	22.9397	-	-	MoDCL2_dependent	MoDCL1/2_dependent
Cluster_7283	7	3000550	3000878	6203.52	13034.7	10378.3	8062.17	12641.8	-	-	-	-
Cluster_7284	7	3002000	3002475	12363.6	20718.6	15650.5	2775.58	2445.96	-	-	MoDCL2_dependent	MoDCL1/2_dependent
Cluster_7285	7	3002800	3003177	132.34	198.522	112.845	23.1984	28.0617	-	-	MoDCL2_dependent	MoDCL1/2_dependent
Cluster_7286	7	3003950	3004676	4860.63	6670.4	5449.32	885.639	1007.29	-	-	MoDCL2_dependent	MoDCL1/2_dependent
Cluster_7287	7	3004800	3005072	1404.62	1421.64	1007.63	400.177	374.358	-	-	-	-
Cluster_7288	7	3005657	3006028	1112.91	2469.28	1254.59	282.031	327.929	-	-	-	-
Cluster_7289	7	3006183	3006285	30.6351	75.2566	87.0553	4.1322	3.70422	-	-	MoDCL2_dependent	MoDCL1/2_dependent
Cluster_7291	7	3014200	3014495	10.2394	15.4499	20.2167	18.9311	12.8078	-	-	-	-
Cluster_7302	7	3104392	3104821	24.2796	15.6565	13.593	39.7904	33.9079	-	-	-	-
Cluster_7303	7	3104965	3107888	10.9398	8.37079	10.2471	17.1953	15.576	-	-	-	-
Cluster_7304	7	3108007	3108253	11.0087	8.77611	3.23249	0	0	-	-	MoDCL2_dependent	MoDCL1/2_dependent
Cluster_7311	7	3181469	3181693	79.0496	214.179	155.607	6.58569	5.90361	-	-	MoDCL2_dependent	MoDCL1/2_dependent
Cluster_7314	7	3183051	3183389	457.932	1136.24	797.544	35.2276	29.6228	-	-	MoDCL2_dependent	MoDCL1/2_dependent
Cluster_7316	7	3191806	3191947	39.8908	76.5576	58.2764	2.98925	4.01948	-	-	MoDCL2_dependent	MoDCL1/2_dependent
Cluster_7322	7	3226730	3226847	390.82	1338.82	689.845	37.8255	79.1184	-	-	MoDCL2_dependent	MoDCL1/2_dependent
Cluster_7324	7	3278406	3278875	933.215	959.01	937.048	191.42	182.873	-	-	MoDCL2_dependent	MoDCL1/2_dependent
Cluster_7330	7	3360200	3360672	21521.1	27799.2	20329.3	5622.84	5804.75	-	-	-	-
Cluster_7331	7	3361200	3361478	15725.4	17165.3	12891.8	2655.88	2624.43	-	-	MoDCL2_dependent	MoDCL1/2_dependent
Cluster_7332	7	3362450	3362769	653.037	492.545	567.934	181.344	174.11	-	-	-	-
Cluster_7336	7	3369340	3370011	32.4431	42.8996	31.6022	1.09925	1.40772	-	-	MoDCL2_dependent	MoDCL1/2_dependent
Cluster_7337	7	3370623	3373662	12.2016	26.1272	20.6713	0.104019	0.124327	-	-	MoDCL2_dependent	MoDCL1/2_dependent
Cluster_7338	7	3373825	3374372	34.2755	95.6014	61.299	3.46742	3.45366	-	-	MoDCL2_dependent	MoDCL1/2_dependent
Cluster_7342	7	3388563	3388804	168.989	868.945	353.052	6.55836	11.7582	-	-	MoDCL2_dependent	MoDCL1/2_dependent
Cluster_7346	7	3401350	3402577	4715.61	3738.19	4011.92	1783.06	1740.73	-	-	-	-
Cluster_7348	7	3415036	3415346	12.0959	20.119	20.5211	1.01972	0	-	-	MoDCL2_dependent	MoDCL1/2_dependent
Cluster_7349	8	238	537	212.499	429.218	398.925	34.5363	58.1278	-	-	MoDCL2_dependent	-
Cluster_7352	8	53138	53290	3739.46	8356.36	8352.12	3123.7	4793.73	-	-	-	-
Cluster_7360	8	141100	141519	9874.01	10700.2	8934.04	2512.81	2193.04	-	-	-	MoDCL1/2_dependent
Cluster_7361	8	143450	143870	344.47	231.884	294.095	30.106	31.9357	-	-	MoDCL2_dependent	MoDCL1/2_dependent
Cluster_7363	8	145201	145861	87.4308	111.944	119.078	36.5605	49.2325	-	-	-	-
Cluster_7376	8	274098	274223	34.9976	46.057	28.6269	6.74374	4.53397	-	-	MoDCL2_dependent	MoDCL1/2_dependent
Cluster_7383	8	382007	382297	96.976	473.144	267.349	3.27013	11.0744	-	-	MoDCL2_dependent	MoDCL1/2_dependent
Cluster_7384	8	382552	382861	51.5741	263.17	162.126	17.0503	40.9623	-	-	-	-
Cluster_7385	8	382975	383317	10.355	37.1745	22.4762	0.924307	0.552384	-	-	MoDCL2_dependent	MoDCL1/2_dependent
Cluster_7393	8	467125	467323	2131.06	3620.01	2696.82	201.163	321.538	-	-	MoDCL2_dependent	MoDCL1/2_dependent
Cluster_7396	8	477558	477728	296.548	1408.24	574.565	25.413	28.893	-	-	MoDCL2_dependent	MoDCL1/2_dependent
Cluster_761	1	4251629	4251860	6320.36	10732.3	5689.12	8396.38	8910.92	-	-	-	-
Cluster_762	1	4252007	4252505	26.1444	30.828	50.2982	51.6276	47.7979	-	-	-	-
Cluster_78	1	460804	461017	530.577	1089.03	943.901	66.2897	57.6503	-	-	MoDCL2_dependent	MoDCL1/2_dependent
Cluster_79	1	466209	466323	95.0226	420.843	199.96	13.8646	11.6001	-	-	MoDCL2_dependent	MoDCL1/2_dependent
Cluster_811	1	4453671	4454102	13.7751	7.79194	6.76497	14.6688	11.3963	-	-	-	-
Cluster_816	1	4481135	4481605	118.121	709.434	158.756	246.165	324.774	-	-	-	-
Cluster_839	1	4572872	4574043	101.491	122.296	104.916	162.511	221.665	-	-	-	-
Cluster_845	1	4618391	4618515	219.239	383.035	304.61	0	0	-	-	MoDCL2_dependent	MoDCL1/2_dependent
Cluster_847	1	4632577	4632993	50.8278	50.7439	34.0887	0.759887	0.908247	-	-	MoDCL2_dependent	MoDCL1/2_dependent
Cluster_858	1	4699835	4700042	29.688	267.693	105.641	3.56327	8.21372	-	-	MoDCL2_dependent	-
Cluster_860	1	4700860	4701119	1176.72	2221.9	1009.6	8.13676	11.6705	-	-	MoDCL2_dependent	MoDCL1/2_dependent
Cluster_873	1	4777137	4777337	94.2643	151.125	131.869	8.95653	12.2795	-	-	MoDCL2_dependent	MoDCL1/2_dependent
Cluster_896	1	4885531	4886967	18.0611	30.5697	8.67549	10.86	28.6794	-	-	-	-
Cluster_90	1	495384	495512	29.2948	0	2.07081	18.1106	19.1867	MoERI-1_dependent	MoDCL1_dependent	-	-
Cluster_901	1	4895732	4895883	61.392	14.2975	21.0647	84.4364	46.2905	MoERI-1_dependent	-	-	-
Cluster_911	1	4972793	4972955	201.889	108.094	63.8116	276.436	202.909	-	-	-	-
Cluster_924	1	5077545	5077716	29.8469	22.445	14.7258	11.0917	8.83815	-	-	-	-
Cluster_928	1	5160650	5160794	15.1899	61.636	17.4868	5.1222	3.93574	-	-	-	-
Cluster_935	1	5200185	5200317	116.785	258.053	103.415	35.1237	25.7612	-	-	-	MoDCL1/2_dependent
Cluster_951	1	5254357	5254663	32.6775	26.6534	47.2091	70.2473	56.1807	-	-	-	-
Cluster_970	1	5389435	5389563	292.948	1220.02	516.667	1.64642	0	-	-	MoDCL2_dependent	MoDCL1/2_dependent
Cluster_971	1	5389667	5389897	62.9485	236.752	94.501	36.1926	50.1037	-	-	-	-
Cluster_972	1	5391801	5392372	87.1947	61.3355	70.5599	11.8104	13.8957	-	-	MoDCL2_dependent	MoDCL1/2_dependent
Cluster_973	1	5392768	5393073	213.783	165.164	216.831	63.5681	47.074	-	-	-	MoDCL1/2_dependent
Cluster_974	1	5393250	5393527	293.677	231.221	322.957	265.139	253.024	-	-	-	-
Cluster_979	1	5435028	5435136	19.2888	68.8546	46.6316	0.975657	1.74922	-	-	MoDCL2_dependent	MoDCL1/2_dependent
Cluster_989	1	5512647	5514444	36.3428	9.21077	8.2602	32.7195	33.1154	-	MoDCL1_dependent	-	-
